# Supplementary material for: Transcriptome-wide analysis reveals potential roles of CFD and ANGPTL4 in fibroblasts regulating B cell lineage for extracellular matrix-driven clustering and novel avenues for immunotherapy in breast cancer
Source: Mol Med. 2025 May 8;31:179. doi: 10.1186/s10020-025-01237-y (PMC12063413; doi:10.1186/s10020-025-01237-y)
Supplement: Supplementary file 8 — Supplementary Material 8. [file 10020_2025_1237_MOESM8_ESM.xls]

## Sheet: Supplementary Table 1
Sample	ECM Cluster
TCGA.E9.A1RH	C2
TCGA.C8.A26W	C1
TCGA.AO.A0JJ	C1
TCGA.BH.A0HO	C1
TCGA.BH.A18F	C2
TCGA.C8.A12O	C1
TCGA.AQ.A04H	C2
TCGA.BH.A0HY	C2
TCGA.B6.A40B	C1
TCGA.AO.A125	C1
TCGA.BH.A42U	C3
TCGA.AN.A041	C2
TCGA.AN.A04D	C3
TCGA.S3.AA17	C1
TCGA.BH.A0BA	C3
TCGA.B6.A0I2	C3
TCGA.A8.A08T	C2
TCGA.E9.A2JS	C2
TCGA.E2.A150	C2
TCGA.BH.A1ET	C1
TCGA.E9.A227	C1
TCGA.A7.A4SD	C2
TCGA.C8.A132	C2
TCGA.BH.A0E2	C2
TCGA.AO.A03R	C3
TCGA.C8.A1HM	C3
TCGA.A8.A08L	C2
TCGA.AN.A0FV	C2
TCGA.AC.A3W6	C2
TCGA.A2.A0EM	C1
TCGA.AR.A2LK	C1
TCGA.AR.A24N	C2
TCGA.D8.A73X	C1
TCGA.A2.A04U	C2
TCGA.BH.A0HK	C2
TCGA.B6.A0X4	C1
TCGA.E2.A154	C1
TCGA.OL.A5DA	C1
TCGA.BH.A0H5	C1
TCGA.LQ.A4E4	C1
TCGA.A8.A09R	C2
TCGA.AO.A126	C2
TCGA.A8.A09V	C1
TCGA.5L.AAT0	C1
TCGA.AC.A3YJ	C1
TCGA.A7.A13D	C2
TCGA.BH.A18H	C1
TCGA.E2.A14P	C3
TCGA.AN.A04A	C2
TCGA.A2.A25D	C3
TCGA.AR.A5QP	C1
TCGA.E9.A1N8	C3
TCGA.AR.A24V	C2
TCGA.EW.A1OV	C3
TCGA.D8.A27V	C1
TCGA.AC.A23C	C1
TCGA.A2.A0YF	C1
TCGA.C8.A12P	C2
TCGA.BH.A0H6	C2
TCGA.OL.A66L	C1
TCGA.A8.A0AD	C1
TCGA.A7.A26I	C2
TCGA.PE.A5DD	C1
TCGA.GM.A2DD	C3
TCGA.A2.A0YL	C1
TCGA.A2.A04T	C3
TCGA.A8.A07C	C2
TCGA.E2.A1AZ	C2
TCGA.B6.A1KF	C2
TCGA.C8.A26V	C2
TCGA.AO.A0JF	C2
TCGA.A2.A04R	C1
TCGA.EW.A1PE	C2
TCGA.AR.A0TP	C2
TCGA.EW.A2FV	C2
TCGA.AC.A2FE	C1
TCGA.AO.A0J6	C3
TCGA.D8.A73W	C1
TCGA.AR.A1AM	C1
TCGA.A7.A4SC	C1
TCGA.EW.A1J1	C1
TCGA.E2.A1L8	C1
TCGA.LL.A5YN	C1
TCGA.E2.A1LG	C3
TCGA.E2.A107	C1
TCGA.C8.A27B	C3
TCGA.B6.A0WW	C2
TCGA.A7.A0DB	C2
TCGA.BH.A0BP	C1
TCGA.AC.A3OD	C1
TCGA.BH.A0DK	C2
TCGA.AQ.A1H2	C1
TCGA.E9.A1R0	C1
TCGA.E2.A158	C3
TCGA.A2.A1G4	C1
TCGA.AC.A23G	C2
TCGA.A8.A06R	C2
TCGA.E9.A3QA	C3
TCGA.GM.A2DL	C2
TCGA.GM.A2DA	C1
TCGA.A2.A3XS	C3
TCGA.A2.A0YG	C2
TCGA.AN.A0XN	C2
TCGA.C8.A3M8	C1
TCGA.AO.A03P	C2
TCGA.AN.A03Y	C1
TCGA.BH.A0C1	C2
TCGA.A2.A4RX	C2
TCGA.AR.A0TR	C1
TCGA.A1.A0SE	C1
TCGA.A2.A0CX	C2
TCGA.OL.A5D6	C2
TCGA.AR.A0TZ	C2
TCGA.D8.A27P	C1
TCGA.AC.A2QI	C2
TCGA.E2.A15D	C1
TCGA.A2.A0SU	C1
TCGA.BH.A0EE	C3
TCGA.B6.A0RQ	C1
TCGA.E9.A1NI	C2
TCGA.A7.A6VY	C2
TCGA.AO.A129	C3
TCGA.E9.A22B	C2
TCGA.E9.A228	C1
TCGA.BH.A1FC	C3
TCGA.C8.A12U	C3
TCGA.AR.A1AI	C3
TCGA.B6.A2IU	C1
TCGA.AR.A1AQ	C3
TCGA.A7.A6VW	C3
TCGA.A2.A0SW	C2
TCGA.AQ.A04J	C3
TCGA.E9.A1N9	C2
TCGA.A8.A0A7	C2
TCGA.AO.A1KR	C3
TCGA.OL.A5RU	C1
TCGA.C8.A12N	C2
TCGA.LL.A5YO	C3
TCGA.A8.A08A	C1
TCGA.D8.A4Z1	C1
TCGA.A2.A1FZ	C1
TCGA.E9.A3HO	C1
TCGA.E2.A10B	C1
TCGA.OL.A66P	C3
TCGA.E2.A2P6	C1
TCGA.EW.A1P0	C2
TCGA.XX.A899	C1
TCGA.A7.A0DC	C1
TCGA.A8.A08F	C2
TCGA.LL.A6FP	C1
TCGA.A8.A06T	C1
TCGA.A8.A09I	C2
TCGA.AQ.A0Y5	C2
TCGA.C8.A1HO	C1
TCGA.A7.A0CD	C1
TCGA.C8.A1HI	C3
TCGA.D8.A146	C1
TCGA.AR.A2LL	C3
TCGA.B6.A1KC	C2
TCGA.AC.A2QH	C2
TCGA.A2.A0SV	C2
TCGA.A2.A0EP	C2
TCGA.E2.A1IG	C1
TCGA.E2.A1IO	C1
TCGA.BH.A28Q	C1
TCGA.AR.A252	C1
TCGA.B6.A0IP	C1
TCGA.E2.A15R	C1
TCGA.BH.A0W5	C1
TCGA.AC.A2FG	C1
TCGA.B6.A0IM	C2
TCGA.A2.A0CR	C1
TCGA.A8.A08B	C3
TCGA.AR.A24M	C1
TCGA.BH.A0BM	C1
TCGA.AO.A0JD	C1
TCGA.D8.A1JG	C2
TCGA.AC.A4ZE	C1
TCGA.E2.A15L	C1
TCGA.E9.A22A	C2
TCGA.BH.A0BZ	C2
TCGA.AR.A0TW	C2
TCGA.A8.A07F	C2
TCGA.AN.A0FZ	C1
TCGA.A2.A3XX	C2
TCGA.C8.A12V	C3
TCGA.B6.A0WT	C1
TCGA.EW.A1PC	C1
TCGA.C8.A12Y	C1
TCGA.A2.A0EO	C1
TCGA.BH.A1FB	C1
TCGA.A2.A1G0	C1
TCGA.BH.A5J0	C1
TCGA.E2.A1B1	C2
TCGA.AC.A3HN	C1
TCGA.A8.A08P	C2
TCGA.A1.A0SP	C3
TCGA.A8.A08I	C1
TCGA.A2.A0CQ	C1
TCGA.BH.A0HN	C1
TCGA.D8.A27K	C1
TCGA.AR.A24K	C1
TCGA.LD.A9QF	C3
TCGA.BH.A0BF	C2
TCGA.BH.A0DP	C1
TCGA.E2.A14S	C1
TCGA.AC.A3QQ	C1
TCGA.B6.A3ZX	C3
TCGA.A7.A2KD	C2
TCGA.E9.A249	C1
TCGA.BH.A0DS	C2
TCGA.S3.A6ZF	C2
TCGA.D8.A147	C3
TCGA.BH.A0HP	C1
TCGA.B6.A40C	C1
TCGA.A2.A0CP	C1
TCGA.A2.A3XZ	C3
TCGA.E9.A295	C1
TCGA.BH.A1EV	C2
TCGA.A2.A4S3	C3
TCGA.A2.A0EU	C2
TCGA.A2.A4S1	C2
TCGA.S3.AA15	C3
TCGA.AQ.A1H3	C1
TCGA.EW.A1PF	C2
TCGA.AN.A049	C1
TCGA.A2.A0YE	C2
TCGA.A7.A13H	C1
TCGA.A2.A0D0	C3
TCGA.BH.A0BC	C1
TCGA.A2.A0CW	C3
TCGA.A2.A0D3	C1
TCGA.AC.A3W5	C3
TCGA.EW.A1PA	C1
TCGA.A8.A0A6	C3
TCGA.E9.A1RA	C1
TCGA.A1.A0SF	C1
TCGA.PE.A5DE	C1
TCGA.E2.A3DX	C1
TCGA.5T.A9QA	C3
TCGA.AO.A12D	C2
TCGA.E2.A14Q	C1
TCGA.A7.A425	C1
TCGA.AR.A24U	C2
TCGA.D8.A1X8	C1
TCGA.AO.A0JA	C2
TCGA.EW.A1J6	C3
TCGA.E9.A1RG	C2
TCGA.BH.A202	C3
TCGA.WT.AB41	C3
TCGA.BH.A0RX	C3
TCGA.A8.A07L	C2
TCGA.D8.A140	C1
TCGA.AR.A5QQ	C3
TCGA.BH.A0HX	C2
TCGA.C8.A27A	C2
TCGA.BH.A201	C1
TCGA.BH.A0W3	C1
TCGA.AN.A0XV	C1
TCGA.A2.A1FX	C1
TCGA.E9.A1NE	C3
TCGA.AR.A2LO	C1
TCGA.AC.A8OQ	C2
TCGA.D8.A27M	C2
TCGA.C8.A1HE	C1
TCGA.D8.A1JU	C2
TCGA.E9.A1NH	C2
TCGA.EW.A2FR	C2
TCGA.E9.A5FK	C1
TCGA.E2.A105	C1
TCGA.BH.A203	C2
TCGA.A2.A0T4	C1
TCGA.Z7.A8R6	C1
TCGA.E9.A2JT	C3
TCGA.A8.A09A	C2
TCGA.A8.A07B	C2
TCGA.E2.A1IL	C1
TCGA.EW.A1PB	C3
TCGA.AC.A2FM	C1
TCGA.BH.A0HQ	C1
TCGA.AO.A0J4	C3
TCGA.D8.A1JL	C2
TCGA.A2.A25A	C1
TCGA.D8.A1XW	C2
TCGA.AN.A03X	C2
TCGA.AN.A0XR	C2
TCGA.EW.A1OW	C2
TCGA.AC.A2FO	C1
TCGA.BH.A18M	C1
TCGA.BH.A1FJ	C1
TCGA.GM.A5PX	C1
TCGA.AR.A1AX	C3
TCGA.BH.A18R	C2
TCGA.OL.A66N	C3
TCGA.AO.A12B	C1
TCGA.E2.A15O	C2
TCGA.A2.A0CM	C2
TCGA.D8.A1X5	C2
TCGA.LL.A73Y	C2
TCGA.AN.A0AR	C3
TCGA.BH.A0EB	C1
TCGA.E2.A1IH	C2
TCGA.E2.A15F	C1
TCGA.AR.A1AR	C2
TCGA.S3.A6ZH	C3
TCGA.EW.A1P6	C1
TCGA.E2.A576	C1
TCGA.E2.A156	C1
TCGA.A7.A56D	C2
TCGA.E9.A1ND	C3
TCGA.E2.A109	C2
TCGA.E2.A2P5	C1
TCGA.D8.A1JH	C1
TCGA.AR.A1AT	C2
TCGA.E9.A3Q9	C1
TCGA.E9.A5FL	C3
TCGA.EW.A1P1	C2
TCGA.E2.A106	C1
TCGA.E2.A152	C2
TCGA.EW.A1IZ	C3
TCGA.AO.A1KO	C1
TCGA.AN.A0FN	C2
TCGA.B6.A0RH	C2
TCGA.BH.A1FU	C2
TCGA.AC.A5EH	C2
TCGA.AR.A0TX	C2
TCGA.A1.A0SD	C1
TCGA.A2.A25F	C2
TCGA.BH.A0AW	C2
TCGA.OL.A5D7	C3
TCGA.E9.A1RF	C2
TCGA.AC.A6IW	C3
TCGA.AC.A3TN	C1
TCGA.E9.A1N5	C1
TCGA.A8.A086	C1
TCGA.AC.A3EH	C2
TCGA.E2.A14O	C1
TCGA.AR.A2LR	C1
TCGA.A8.A06U	C3
TCGA.AO.A0JI	C3
TCGA.EW.A2FW	C1
TCGA.5L.AAT1	C2
TCGA.A7.A0DA	C2
TCGA.BH.A0BD	C2
TCGA.D8.A1XU	C3
TCGA.E9.A247	C1
TCGA.A2.A0YM	C2
TCGA.GM.A2DO	C3
TCGA.D8.A1XV	C1
TCGA.E9.A1R4	C1
TCGA.LL.A442	C1
TCGA.D8.A1JJ	C2
TCGA.A8.A06Q	C1
TCGA.A7.A4SB	C1
TCGA.AR.A24Q	C2
TCGA.C8.A274	C2
TCGA.A8.A07G	C2
TCGA.D8.A1XR	C1
TCGA.BH.A0HA	C1
TCGA.LL.A9Q3	C2
TCGA.A2.A0CO	C1
TCGA.A1.A0SN	C1
TCGA.AR.A2LE	C1
TCGA.BH.A0DI	C2
TCGA.BH.A0EI	C2
TCGA.3C.AALJ	C2
TCGA.AO.A03O	C3
TCGA.AO.A124	C3
TCGA.BH.A0B0	C2
TCGA.OL.A66K	C1
TCGA.AC.A2FF	C1
TCGA.E9.A6HE	C1
TCGA.A8.A0A2	C1
TCGA.A1.A0SH	C2
TCGA.A7.A6VV	C2
TCGA.E2.A14V	C2
TCGA.AN.A0FF	C1
TCGA.A8.A095	C1
TCGA.A2.A0ET	C1
TCGA.A7.A26F	C2
TCGA.E9.A5UP	C3
TCGA.D8.A1Y3	C3
TCGA.C8.A138	C2
TCGA.A2.A0CL	C3
TCGA.C8.A1HN	C2
TCGA.AR.A255	C2
TCGA.AR.A0U3	C1
TCGA.AC.A2BM	C1
TCGA.C8.A12M	C1
TCGA.AC.A23E	C2
TCGA.E2.A1IN	C2
TCGA.A2.A0EQ	C3
TCGA.A7.A6VX	C2
TCGA.AR.A0U2	C2
TCGA.E2.A574	C3
TCGA.A1.A0SG	C1
TCGA.BH.A0B5	C1
TCGA.A1.A0SK	C2
TCGA.AC.A2FK	C1
TCGA.A2.A0CV	C1
TCGA.AO.A12H	C1
TCGA.A8.A093	C1
TCGA.A2.A0T2	C2
TCGA.A8.A084	C2
TCGA.AN.A0XP	C1
TCGA.D8.A27I	C1
TCGA.EW.A1J5	C1
TCGA.E2.A1L6	C1
TCGA.E2.A1LB	C2
TCGA.A8.A07R	C3
TCGA.E2.A15I	C1
TCGA.E9.A1R5	C2
TCGA.B6.A0IC	C1
TCGA.EW.A3E8	C1
TCGA.A2.A04Q	C3
TCGA.A2.A0SY	C1
TCGA.GM.A3XG	C1
TCGA.AR.A24S	C2
TCGA.BH.A1ES	C2
TCGA.AC.A2BK	C3
TCGA.BH.A0BV	C1
TCGA.AR.A0U4	C3
TCGA.E2.A1B5	C1
TCGA.C8.A12X	C2
TCGA.A2.A0YI	C1
TCGA.D8.A1XA	C2
TCGA.BH.A0DT	C1
TCGA.PL.A8LY	C3
TCGA.E2.A1B0	C2
TCGA.A7.A3RF	C1
TCGA.A2.A0ER	C1
TCGA.E2.A10C	C1
TCGA.A7.A0CH	C1
TCGA.BH.A1EW	C3
TCGA.AN.A04C	C3
TCGA.BH.A18N	C1
TCGA.AR.A24W	C1
TCGA.A7.A13G	C1
TCGA.E9.A1N4	C1
TCGA.BH.A0E6	C3
TCGA.A7.A26J	C1
TCGA.BH.A42T	C2
TCGA.HN.A2NL	C3
TCGA.A2.A0T1	C2
TCGA.GM.A3XL	C3
TCGA.A7.A26E	C1
TCGA.B6.A0IQ	C3
TCGA.A2.A0D1	C2
TCGA.A2.A0T3	C1
TCGA.AO.A03U	C2
TCGA.BH.A1EY	C2
TCGA.A1.A0SQ	C1
TCGA.E2.A1LL	C3
TCGA.S3.AA12	C1
TCGA.E2.A15J	C1
TCGA.B6.A0IJ	C3
TCGA.BH.A18U	C2
TCGA.AN.A0FY	C2
TCGA.A2.A3XY	C2
TCGA.BH.A8FZ	C1
TCGA.A1.A0SJ	C1
TCGA.BH.A0BG	C3
TCGA.A2.A0ST	C3
TCGA.A7.A3IZ	C1
TCGA.E9.A22H	C1
TCGA.A7.A5ZW	C1
TCGA.A1.A0SI	C2
TCGA.AR.A0TT	C2
TCGA.BH.A1FH	C1
TCGA.B6.A0WS	C1
TCGA.BH.A0B3	C2
TCGA.GI.A2C9	C2
TCGA.BH.A1EU	C1
TCGA.A2.A0CZ	C2
TCGA.AR.A1AW	C3
TCGA.E2.A15P	C1
TCGA.AN.A0FJ	C3
TCGA.E9.A1NG	C2
TCGA.AR.A24P	C2
TCGA.AR.A256	C2
TCGA.AC.A7VB	C1
TCGA.BH.A0BJ	C1
TCGA.EW.A2FS	C1
TCGA.AC.A5XS	C1
TCGA.BH.A0DO	C1
TCGA.EW.A3U0	C3
TCGA.AC.A8OS	C1
TCGA.AR.A0TY	C2
TCGA.A7.A0CJ	C1
TCGA.AR.A24R	C2
TCGA.EW.A1PG	C2
TCGA.A7.A3J0	C1
TCGA.A8.A097	C2
TCGA.BH.A0HB	C1
TCGA.C8.A1HG	C2
TCGA.A7.A5ZV	C3
TCGA.OL.A5D8	C1
TCGA.A7.A5ZX	C1
TCGA.A2.A1G6	C1
TCGA.AO.A03V	C1
TCGA.AN.A0FT	C2
TCGA.GM.A2DM	C1
TCGA.A8.A075	C2
TCGA.AN.A0AS	C2
TCGA.BH.A0AV	C2
TCGA.OL.A5RZ	C3
TCGA.A2.A0T7	C2
TCGA.E2.A15M	C2
TCGA.B6.A0RP	C1
TCGA.B6.A0I9	C3
TCGA.AR.A0TQ	C2
TCGA.AO.A0JG	C1
TCGA.C8.A273	C2
TCGA.E2.A9RU	C2
TCGA.BH.A0DH	C1
TCGA.C8.A275	C2
TCGA.B6.A0RV	C1
TCGA.D8.A1Y0	C2
TCGA.B6.A0RS	C2
TCGA.EW.A1OZ	C2
TCGA.AR.A1AP	C1
TCGA.D8.A1XK	C3
TCGA.AO.A0J7	C1
TCGA.BH.A0DV	C2
TCGA.A8.A09N	C1
TCGA.E9.A3X8	C1
TCGA.A8.A09K	C3
TCGA.BH.A0B1	C1
TCGA.AR.A0U0	C3
TCGA.OL.A5RY	C3
TCGA.AR.A2LM	C2
TCGA.BH.A18L	C1
TCGA.A2.A0D4	C1
TCGA.E9.A22G	C3
TCGA.E2.A1LE	C2
TCGA.A8.A06P	C2
TCGA.BH.A1FD	C2
TCGA.AN.A0FD	C2
TCGA.BH.A0BS	C1
TCGA.AQ.A7U7	C1
TCGA.GM.A2DF	C3
TCGA.BH.A1FE	C2
TCGA.AO.A128	C3
TCGA.E2.A15T	C1
TCGA.A2.A3XW	C3
TCGA.D8.A1Y2	C2
TCGA.BH.A0HL	C1
TCGA.UL.AAZ6	C3
TCGA.E2.A108	C3
TCGA.GM.A5PV	C1
TCGA.B6.A0RT	C3
TCGA.D8.A1XD	C1
TCGA.AC.A3W7	C1
TCGA.E9.A1QZ	C1
TCGA.AR.A2LN	C1
TCGA.AR.A1AS	C2
TCGA.A2.A1FW	C2
TCGA.W8.A86G	C1
TCGA.A7.A26G	C2
TCGA.B6.A0IH	C1
TCGA.E2.A1IJ	C1
TCGA.E9.A1RI	C2
TCGA.AR.A2LJ	C1
TCGA.AC.A62X	C3
TCGA.C8.A131	C2
TCGA.EW.A1P8	C3
TCGA.A8.A08S	C2
TCGA.AO.A0J9	C1
TCGA.BH.A0GZ	C1
TCGA.A8.A09C	C1
TCGA.A2.A3KD	C1
TCGA.C8.A12Q	C3
TCGA.EW.A6S9	C2
TCGA.E9.A5UO	C1
TCGA.LL.A740	C2
TCGA.E9.A1NC	C3
TCGA.AR.A24H	C1
TCGA.BH.A18G	C2
TCGA.A8.A0A9	C1
TCGA.AC.A6IX	C2
TCGA.A2.A04X	C3
TCGA.E2.A1IF	C1
TCGA.A8.A08G	C2
TCGA.AR.A5QM	C1
TCGA.A2.A4S2	C1
TCGA.A2.A0EX	C1
TCGA.A7.A0CG	C2
TCGA.4H.AAAK	C1
TCGA.A7.A0CE	C3
TCGA.D8.A27E	C1
TCGA.A8.A06O	C1
TCGA.AO.A03L	C2
TCGA.AN.A0AM	C3
TCGA.LL.A440	C1
TCGA.AN.A0FS	C1
TCGA.AR.A24O	C1
TCGA.GM.A2D9	C1
TCGA.V7.A7HQ	C1
TCGA.AC.A2FB	C3
TCGA.AO.A0JC	C3
TCGA.B6.A0IO	C1
TCGA.A8.A07Z	C1
TCGA.A2.A0ES	C1
TCGA.C8.A137	C2
TCGA.OL.A5RW	C3
TCGA.C8.A1HJ	C3
TCGA.AN.A0XT	C1
TCGA.A2.A0YC	C3
TCGA.BH.A5IZ	C3
TCGA.AN.A0AT	C3
TCGA.B6.A0I8	C2
TCGA.B6.A0WZ	C1
TCGA.D8.A1XZ	C2
TCGA.A8.A0A4	C1
TCGA.AC.A7VC	C2
TCGA.LL.A7SZ	C3
TCGA.A7.A13F	C1
TCGA.EW.A1P3	C1
TCGA.BH.A0H7	C2
TCGA.A2.A3KC	C1
TCGA.A8.A06Z	C1
TCGA.BH.A0BT	C1
TCGA.E2.A14U	C1
TCGA.AC.A3YI	C2
TCGA.A7.A4SA	C1
TCGA.B6.A409	C3
TCGA.LL.A5YL	C3
TCGA.A8.A06Y	C1
TCGA.B6.A0I5	C1
TCGA.A2.A3XV	C3
TCGA.S3.A6ZG	C1
TCGA.EW.A1P5	C1
TCGA.EW.A1OY	C1
TCGA.E2.A14Y	C3
TCGA.D8.A1XT	C2
TCGA.LD.A7W5	C3
TCGA.C8.A130	C1
TCGA.A2.A04V	C2
TCGA.BH.A18P	C2
TCGA.D8.A1JK	C3
TCGA.AO.A0J2	C3
TCGA.BH.A18Q	C3
TCGA.D8.A1J9	C2
TCGA.LL.A7T0	C2
TCGA.BH.A0HU	C1
TCGA.E2.A15C	C1
TCGA.OL.A6VR	C1
TCGA.D8.A1JF	C2
TCGA.A7.A4SE	C2
TCGA.C8.A26Z	C2
TCGA.GM.A2DC	C1
TCGA.D8.A1JS	C1
TCGA.AO.A03T	C1
TCGA.E2.A1BD	C1
TCGA.LD.A7W6	C1
TCGA.E9.A1R7	C1
TCGA.D8.A27T	C2
TCGA.A7.A26H	C1
TCGA.A2.A25E	C1
TCGA.BH.A1EX	C2
TCGA.BH.A0WA	C2
TCGA.BH.A0E9	C1
TCGA.OL.A5S0	C3
TCGA.OL.A5RX	C1
TCGA.BH.A1FM	C2
TCGA.BH.A6R9	C2
TCGA.AC.A3QP	C1
TCGA.AR.A251	C2
TCGA.WT.AB44	C2
TCGA.BH.A0DZ	C2
TCGA.A7.A13E	C2
TCGA.A8.A08O	C1
TCGA.B6.A401	C1
TCGA.D8.A142	C2
TCGA.A8.A09W	C2
TCGA.A2.A04P	C3
TCGA.AR.A24X	C1
TCGA.A2.A1FV	C1
TCGA.E9.A1R3	C2
TCGA.AO.A12F	C2
TCGA.A7.A3J1	C1
TCGA.E9.A1RB	C3
TCGA.A2.A0CU	C1
TCGA.OL.A66J	C1
TCGA.D8.A73U	C2
TCGA.A8.A09D	C2
TCGA.AR.A2LH	C3
TCGA.A8.A092	C2
TCGA.A2.A0CT	C1
TCGA.AR.A254	C2
TCGA.LD.A74U	C1
TCGA.AO.A1KP	C2
TCGA.EW.A1OX	C1
TCGA.D8.A1J8	C2
TCGA.A8.A08R	C2
TCGA.AR.A1AO	C3
TCGA.AR.A2LQ	C2
TCGA.A8.A0A1	C1
TCGA.A8.A091	C2
TCGA.A8.A07I	C2
TCGA.OL.A6VQ	C1
TCGA.AO.A03N	C2
TCGA.E2.A1LI	C3
TCGA.B6.A0WV	C1
TCGA.BH.A28O	C1
TCGA.D8.A27R	C1
TCGA.C8.A134	C3
TCGA.D8.A1XB	C2
TCGA.A2.A259	C1
TCGA.AN.A0AK	C2
TCGA.B6.A1KI	C1
TCGA.A1.A0SB	C2
TCGA.A2.A25B	C2
TCGA.BH.A0BW	C3
TCGA.B6.A0IA	C1
TCGA.BH.A1EN	C2
TCGA.AN.A0FL	C3
TCGA.A2.A3XT	C3
TCGA.D8.A27G	C2
TCGA.E9.A1NF	C2
TCGA.B6.A0IE	C1
TCGA.BH.A0W7	C1
TCGA.BH.A6R8	C1
TCGA.BH.A0H0	C1
TCGA.BH.A18T	C3
TCGA.BH.A0H9	C1
TCGA.BH.A209	C2
TCGA.AO.A1KS	C2
TCGA.3C.AALK	C2
TCGA.AR.A1AL	C1
TCGA.BH.A1F5	C1
TCGA.BH.A0B6	C3
TCGA.B6.A0WY	C1
TCGA.A2.A0EY	C2
TCGA.A7.A4SF	C2
TCGA.E9.A1N6	C2
TCGA.E9.A54Y	C3
TCGA.EW.A6SB	C3
TCGA.E2.A15S	C1
TCGA.Z7.A8R5	C3
TCGA.A8.A07U	C3
TCGA.A8.A07J	C2
TCGA.OL.A97C	C1
TCGA.A2.A0EV	C2
TCGA.A8.A06X	C2
TCGA.C8.A26X	C3
TCGA.AO.A12C	C2
TCGA.E2.A15A	C2
TCGA.E2.A14N	C3
TCGA.B6.A0RG	C1
TCGA.B6.A408	C1
TCGA.BH.A18I	C2
TCGA.AO.A12A	C1
TCGA.A2.A04Y	C3
TCGA.A2.A0D2	C3
TCGA.E9.A24A	C1
TCGA.AC.A3TM	C1
TCGA.A1.A0SO	C2
TCGA.D8.A1XO	C2
TCGA.GM.A2DI	C1
TCGA.C8.A8HQ	C2
TCGA.A7.A3IY	C1
TCGA.BH.A18V	C2
TCGA.LL.A5YP	C2
TCGA.D8.A1JE	C2
TCGA.BH.A0DX	C2
TCGA.C8.A1HF	C2
TCGA.D8.A1XY	C2
TCGA.E9.A1N3	C1
TCGA.A2.A3XU	C3
TCGA.B6.A0I6	C2
TCGA.AC.A3BB	C1
TCGA.D8.A1JM	C3
TCGA.AN.A0XU	C3
TCGA.BH.A0W4	C1
TCGA.AO.A0JB	C3
TCGA.BH.A204	C2
TCGA.GM.A2DB	C3
TCGA.AC.A62Y	C1
TCGA.BH.AB28	C1
TCGA.E2.A15E	C1
TCGA.GM.A3XN	C1
TCGA.AO.A12E	C1
TCGA.A2.A0YD	C2
TCGA.E2.A1IE	C1
TCGA.AR.A24L	C2
TCGA.BH.A0B7	C3
TCGA.OL.A66O	C1
TCGA.BH.A0EA	C1
TCGA.BH.A1F0	C3
TCGA.E9.A244	C2
TCGA.AO.A1KT	C2
TCGA.A8.A0AB	C1
TCGA.E2.A14R	C3
TCGA.OL.A5RV	C1
TCGA.EW.A1P4	C3
TCGA.E2.A15K	C1
TCGA.BH.A0HF	C1
TCGA.E9.A22E	C2
TCGA.3C.AALI	C2
TCGA.AC.A6NO	C1
TCGA.B6.A0RL	C1
TCGA.E2.A15H	C1
TCGA.C8.A8HP	C3
TCGA.A7.A426	C1
TCGA.E2.A159	C3
TCGA.BH.A0E7	C1
TCGA.AO.A0JL	C2
TCGA.B6.A400	C2
TCGA.E2.A1BC	C2
TCGA.E2.A1B4	C1
TCGA.C8.A8HR	C2
TCGA.E9.A226	C2
TCGA.E2.A10E	C1
TCGA.D8.A27H	C2
TCGA.BH.A0BO	C1
TCGA.BH.A0DG	C2
TCGA.BH.A0HW	C1
TCGA.BH.A1FN	C2
TCGA.GM.A3NW	C1
TCGA.A8.A09X	C2
TCGA.BH.A208	C2
TCGA.A2.A0YH	C2
TCGA.D8.A3Z6	C1
TCGA.D8.A1JI	C3
TCGA.C8.A26Y	C3
TCGA.EW.A1J3	C1
TCGA.GM.A3NY	C1
TCGA.AQ.A04L	C2
TCGA.E2.A153	C2
TCGA.A2.A1G1	C2
TCGA.OL.A66H	C1
TCGA.BH.A18S	C1
TCGA.C8.A12L	C2
TCGA.D8.A13Z	C2
TCGA.BH.A42V	C1
TCGA.A2.A4RY	C1
TCGA.BH.A0B9	C3
TCGA.B6.A0I1	C3
TCGA.EW.A1IW	C2
TCGA.D8.A1XF	C1
TCGA.B6.A0X7	C1
TCGA.A2.A0EN	C1
TCGA.BH.A8FY	C3
TCGA.AC.A8OR	C1
TCGA.D8.A1XJ	C2
TCGA.E2.A56Z	C2
TCGA.E2.A1LA	C1
TCGA.D8.A145	C1
TCGA.BH.A0HI	C1
TCGA.E2.A14T	C1
TCGA.BH.A0C7	C1
TCGA.E2.A570	C1
TCGA.LL.A8F5	C3
TCGA.LL.A50Y	C1
TCGA.E2.A10F	C1
TCGA.D8.A1XM	C2
TCGA.AR.A1AK	C1
TCGA.AR.A0TU	C3
TCGA.S3.AA14	C2
TCGA.LL.A6FQ	C1
TCGA.AN.A0AJ	C2
TCGA.C8.A135	C2
TCGA.D8.A1X9	C2
TCGA.AC.A5XU	C1
TCGA.A2.A0T5	C1
TCGA.LD.A66U	C1
TCGA.EW.A1IY	C2
TCGA.D8.A1XQ	C2
TCGA.OL.A6VO	C3
TCGA.D8.A1Y1	C2
TCGA.AO.A0J3	C1
TCGA.D8.A27L	C2
TCGA.BH.A0E1	C1
TCGA.GM.A4E0	C1
TCGA.AR.A1AY	C2
TCGA.E9.A1RD	C1
TCGA.E2.A573	C3
TCGA.AR.A0TV	C1
TCGA.BH.A0BR	C2
TCGA.C8.A12Z	C2
TCGA.BH.A0C0	C3
TCGA.EW.A6SD	C3
TCGA.E2.A1L7	C1
TCGA.AN.A0XW	C2
TCGA.AC.A8OP	C1
TCGA.D8.A143	C3
TCGA.E9.A1R2	C2
TCGA.E2.A155	C1
TCGA.A8.A07S	C1
TCGA.AR.A0TS	C3
TCGA.A2.A4RW	C1
TCGA.E9.A1NA	C2
TCGA.AR.A24T	C1
TCGA.D8.A1JP	C2
TCGA.E2.A572	C1
TCGA.PE.A5DC	C1
TCGA.A8.A09T	C1
TCGA.B6.A0X5	C2
TCGA.D8.A1XL	C3
TCGA.B6.A0WX	C2
TCGA.AO.A0J8	C1
TCGA.EW.A1J2	C1
TCGA.C8.A278	C2
TCGA.EW.A1PH	C3
TCGA.BH.A0BQ	C1
TCGA.C8.A1HK	C2
TCGA.EW.A424	C1
TCGA.AC.A6IV	C2
TCGA.GM.A2DK	C1
TCGA.AO.A03M	C2
TCGA.D8.A1X6	C1
TCGA.BH.A0BL	C2
TCGA.XX.A89A	C2
TCGA.EW.A1IX	C1
TCGA.AN.A046	C1
TCGA.B6.A0RU	C3
TCGA.BH.A0H3	C1
TCGA.LL.A441	C3
TCGA.E2.A1II	C3
TCGA.E2.A1IU	C1
TCGA.A2.A04W	C2
TCGA.D8.A1JC	C2
TCGA.A8.A07W	C2
TCGA.EW.A1P7	C3
TCGA.BH.A0DQ	C2
TCGA.E9.A54X	C1
TCGA.C8.A1HL	C2
TCGA.LL.A73Z	C3
TCGA.JL.A3YW	C2
TCGA.AC.A2B8	C1
TCGA.AR.A5QN	C1
TCGA.A2.A0T6	C2
TCGA.BH.A0E0	C3
TCGA.S3.AA10	C3
TCGA.B6.A0RN	C1
TCGA.A8.A076	C2
TCGA.AR.A1AJ	C3
TCGA.E9.A1RE	C1
TCGA.D8.A1JD	C2
TCGA.BH.A18K	C2
TCGA.B6.A0X0	C1
TCGA.E9.A248	C3
TCGA.B6.A0IB	C1
TCGA.BH.A0AZ	C2
TCGA.LL.A6FR	C2
TCGA.AN.A0FX	C2
TCGA.B6.A0IN	C1
TCGA.BH.A1FL	C1
TCGA.D8.A27F	C2
TCGA.A2.A3Y0	C3
TCGA.A2.A04N	C1
TCGA.B6.A0X1	C3
TCGA.D8.A13Y	C2
TCGA.A7.A0D9	C2
TCGA.AR.A250	C2
TCGA.A2.A0SX	C2
TCGA.AN.A0XO	C1
TCGA.AR.A24Z	C1
TCGA.A2.A0EW	C1
TCGA.E9.A243	C3
TCGA.BH.A0B8	C1
TCGA.BH.A1FG	C1
TCGA.D8.A27N	C2
TCGA.E2.A14Z	C3
TCGA.E2.A1LH	C3
TCGA.E2.A15G	C1
TCGA.D8.A1JB	C1
TCGA.BH.A0DL	C3
TCGA.D8.A1JN	C1
TCGA.A2.A4S0	C1
TCGA.AR.A1AH	C2
TCGA.BH.A2L8	C2
TCGA.E2.A1IK	C1
TCGA.D8.A3Z5	C1
TCGA.E2.A10A	C2
TCGA.A2.A0CY	C3
TCGA.EW.A423	C1
TCGA.B6.A402	C2
TCGA.A8.A08C	C1
TCGA.BH.A0C3	C2
TCGA.JL.A3YX	C1
TCGA.AR.A1AN	C2
TCGA.BH.A0GY	C2
TCGA.A2.A0YJ	C2
TCGA.A2.A25C	C1
TCGA.AC.A23H	C2
TCGA.BH.A0DE	C1
TCGA.BH.A1EO	C2
TCGA.D8.A141	C2
TCGA.GM.A2DN	C1
TCGA.GM.A2DH	C3
TCGA.BH.A8G0	C1
TCGA.AO.A0JM	C2
TCGA.AQ.A54N	C3
TCGA.AO.A12G	C1
TCGA.A2.A0CK	C1
TCGA.E2.A1L9	C2
TCGA.AN.A0XL	C1
TCGA.A8.A07P	C2
TCGA.E9.A1R6	C1
TCGA.D8.A1JT	C1
TCGA.OK.A5Q2	C3
TCGA.E9.A229	C2
TCGA.D8.A1X7	C1
TCGA.E2.A1B6	C3
TCGA.AN.A0FW	C1
TCGA.MS.A51U	C1
TCGA.E9.A22D	C1
TCGA.E2.A1LS	C3
TCGA.A8.A07O	C3
TCGA.S3.AA0Z	C3
TCGA.A2.A0T0	C2
TCGA.A2.A0YK	C3
TCGA.AN.A0XS	C1
TCGA.AN.A0G0	C2
TCGA.BH.A0AY	C2
TCGA.AR.A1AU	C1
TCGA.B6.A0IG	C1
TCGA.EW.A6SC	C2
TCGA.OL.A66I	C3
TCGA.AO.A0JE	C2
TCGA.BH.A0AU	C1
TCGA.E2.A14X	C3
TCGA.HN.A2OB	C1
TCGA.A8.A09M	C1

## Sheet: Supplementary Table 2
colnames.datExpr.	moduleColors
SCGB2A2	red
SCGB1D2	red
PIP	red
TFF1	blue
TFAP2B	red
CYP4Z1	blue
PGR	blue
LTF	grey
CEACAM6	blue
CALML5	blue
BMPR1B	blue
PEG10	grey
HMGCS2	red
SYT13	grey
NAT1	blue
NPY1R	blue
ANKRD30A	blue
MUCL1	grey
FDCSP	green
CST1	grey
ELOVL2	blue
NLRP2	grey
SCGB2A1	red
SERPINA11	blue
NKAIN1	blue
STAC2	green
CHAD	blue
FABP4	black
CYP4X1	blue
GABRP	green
S100P	grey
GP2	blue
SLC7A2	blue
PROM1	green
PPP1R1B	grey
SCUBE2	blue
SFRP1	green
KRT5	green
KRT14	green
PTPRT	blue
SLITRK6	blue
ADIPOQ	black
TNNT1	grey
FOXI1	grey
GFRA1	blue
CEACAM5	blue
STC2	blue
KRT17	green
LRP2	blue
CXCL13	brown
ABCC11	grey
SERPINA5	blue
KRT6B	green
BPIFB1	blue
WFDC2	grey
PYDC1	grey
EEF1A2	blue
MUC5B	grey
KRT15	green
ADH1B	black
RIMS4	blue
AREG	grey
GRPR	blue
PIGR	grey
CCNO	grey
LRG1	blue
SLC34A2	green
SYT9	blue
PPP2R2C	grey
CXCL17	grey
THRSP	grey
MMP1	red
PLIN1	black
DHRS2	grey
CCL21	black
WNK4	blue
FSIP1	blue
CCL19	brown
PDZK1	blue
COL17A1	black
TFF3	blue
KLK5	green
TMPRSS3	grey
VTCN1	grey
CAPN8	blue
KRT23	green
AKR7A3	blue
SAA1	black
KLHDC7A	blue
TCN1	grey
ELF5	green
ARHGAP40	black
S100A9	blue
MAOB	grey
SHISA2	turquoise
KRT81	green
JCHAIN	brown
CP	green
LCN2	blue
CXCL9	brown
PLIN4	black
TMEM150C	grey
CRABP1	blue
MMP13	turquoise
DNAJC12	blue
SUSD3	blue
SLPI	green
C16orf89	red
SPTSSB	grey
HGD	grey
SDR16C5	blue
PLA2G2A	black
CLIC6	blue
KCNE4	blue
PKP1	green
CIDEC	black
ACKR1	black
RET	blue
COL11A1	turquoise
CHST8	blue
GLYATL2	grey
SERPINB5	green
IL20	blue
SOX10	green
APOD	black
FAM83E	pink
CLSTN2	blue
CYP4B1	blue
FOLR1	green
GPD1	black
CXCL14	black
MT1G	grey
SYTL5	blue
FADS2	red
PI16	black
NELL2	blue
SLC40A1	blue
TPRG1	blue
GREB1	blue
STMND1	blue
CPB1	blue
S100A7	blue
MSMB	grey
TRIM29	green
F7	blue
SCGB3A1	red
DSC3	green
S100A8	blue
SLC1A1	blue
C10orf82	blue
CD79A	brown
SPINK8	grey
DACH1	blue
CNTNAP2	grey
TMC5	blue
HSPB8	blue
PHYHD1	blue
TSPAN1	blue
CLGN	blue
SLC27A2	blue
KRT16	green
CHI3L2	green
C4A	blue
DEFB1	green
NTN4	blue
GRIK3	blue
ADAMTS15	blue
BPIFB2	grey
CYP4F22	blue
ESR1	blue
AQP3	grey
RBM24	blue
FOSB	black
SLC39A6	blue
STK32B	blue
RBP4	black
C4B	blue
ST8SIA6	blue
CHRDL1	black
CCL18	brown
GRP	turquoise
DSG3	green
KIF12	pink
OGN	turquoise
C7	black
SLC5A1	green
MMP7	green
CHI3L1	green
SOWAHA	blue
GSTM1	grey
SIX1	grey
MAPT	blue
AGR2	blue
ALDH3B2	grey
C1orf116	grey
CPA3	turquoise
MGP	grey
TMPRSS6	blue
HOXB2	grey
AFF3	blue
POF1B	grey
TPSB2	black
NEURL1	blue
TRIM58	blue
HPX	blue
DIO1	grey
ZBTB18	grey
THBS4	black
BCAS1	blue
CST2	blue
TNS4	turquoise
NXNL2	blue
HS6ST3	blue
ACOX2	blue
AARD	grey
CACNG4	blue
PLCH1	red
ASPN	turquoise
CXCL11	brown
B3GNT3	green
ABCA12	grey
ERBB4	blue
DCDC2	blue
CLPSL1	grey
RAI2	blue
DOK7	pink
C2orf72	grey
ADAMDEC1	brown
TINCR	grey
KCNK15	blue
PGLYRP2	blue
LRRC26	pink
KCNF1	grey
CXCL10	brown
LRRN1	turquoise
CILP	turquoise
NCCRP1	blue
SEC14L2	blue
VWA2	blue
FAM95C	grey
PTGER3	blue
TP63	black
CTNND2	blue
IRX1	green
PLEKHS1	grey
ADCY1	blue
CD36	black
SYT1	blue
IL20RA	blue
CCDC74A	blue
GDF15	blue
IGFALS	pink
SNCG	grey
SLC16A6	blue
PPP1R3C	blue
TPSAB1	black
BBOX1	green
PSCA	grey
PLIN5	pink
PPP1R1A	black
DUSP4	blue
C6orf141	grey
G0S2	black
CNTFR	grey
S100A2	green
ACTG2	green
FOS	black
EPYC	turquoise
VSIG2	black
RASSF10	grey
TBX1	grey
MT1A	grey
NGFR	black
COL10A1	turquoise
CBX2	red
IFI6	purple
GSTM3	blue
CST6	grey
SPP1	brown
NCAM2	blue
TSPYL5	green
FGFR3	blue
S100B	green
ABAT	blue
ERAP2	brown
AGR3	blue
KLK7	green
SBSPON	grey
SCNN1B	grey
CYP4F11	blue
HOXC11	grey
TFPI2	grey
COL14A1	black
SIX2	grey
OLFM4	green
MS4A15	grey
PADI2	green
COMP	turquoise
VSTM2L	grey
UNC5A	grey
IL33	black
ELN	black
ADAMTS16	turquoise
ANKRD30B	blue
MAPK15	magenta
BAIAP3	pink
MMP11	turquoise
EDARADD	blue
LYPD6	blue
GPC3	black
HLA-DQA2	brown
EGR3	black
LAMB3	green
MFAP4	black
ALOX15B	grey
NPIPB15	grey
TMEM45B	blue
MMP9	brown
KLK4	turquoise
PON3	grey
TFCP2L1	green
STEAP4	black
MMP10	turquoise
OBP2B	grey
MESP1	grey
KLRG2	red
CITED4	grey
AGTR1	blue
MMP12	blue
TGFBR3	black
TPSG1	blue
SCNN1G	grey
PSAT1	blue
ISG15	purple
CLDN8	grey
TBC1D9	blue
ADCY5	blue
SEMA3B	pink
CHRD	blue
CFD	black
TIMP4	black
LRRC17	turquoise
LYZ	brown
LBP	blue
LAMC2	green
CLPSL2	grey
RBP1	grey
PKIB	blue
HBB	black
SHROOM1	blue
ID4	green
LYPD6B	blue
SEMA3E	turquoise
MMP3	turquoise
NEK10	blue
SOSTDC1	green
REEP6	blue
CCL28	grey
TNN	black
ETV4	green
LIN7A	blue
PDZK1IP1	green
F2RL2	black
PDK4	black
OR2I1P	brown
MSI1	red
B3GALT5	grey
LRRC15	turquoise
EGR1	black
IFIT1	purple
CA8	grey
FGD3	blue
FMO2	green
ASS1	blue
MUC1	blue
CA2	grey
ZMYND10	blue
MYBL2	red
CRYAB	green
NPNT	blue
STC1	blue
IRX2	grey
PTN	black
CRISPLD1	green
SAMD11	turquoise
DEGS2	blue
PARD6B	blue
LAMA3	yellow
PCP2	pink
SGPP2	grey
FLRT3	blue
MT1E	grey
CACNG1	blue
RASD1	black
RAMP1	pink
ATP6V0A4	grey
CLEC10A	brown
FCER1A	black
PLEKHB1	grey
ITGB6	turquoise
TOX3	blue
ERP27	grey
THBS2	turquoise
ANGPTL4	grey
CDH3	green
UBXN10	blue
PTPN20	grey
IFI27	purple
TUBA3D	blue
CACNA1H	blue
TTC36	blue
SELP	black
GLYATL1	grey
KCNK1	grey
BMP4	blue
GRB14	grey
NFKBIZ	turquoise
IBSP	grey
HOXC10	grey
KCND3	blue
SYNDIG1	turquoise
GZMB	brown
GATA2	grey
CCL8	purple
ANXA3	green
AQP5	green
SIGLEC15	blue
EDN2	grey
ARHGEF38	blue
IDO1	brown
SFRP4	turquoise
BARX2	grey
MCIDAS	grey
SLC4A8	blue
EFCC1	blue
RARRES1	green
PSD3	yellow
CDCA7	red
MDFI	green
BAMBI	grey
SLC7A5	red
QPRT	grey
GJB2	turquoise
MZB1	brown
LINGO1	grey
PPP1R14C	green
LONRF2	blue
LGR6	green
LTB	brown
LAMP3	brown
TGFB2	turquoise
TNC	turquoise
CX3CR1	turquoise
OMD	turquoise
IL7R	brown
GREB1L	blue
CD3E	brown
KCNC3	grey
NRIP3	blue
MEOX1	black
HSPA2	blue
CALB2	green
DNAJC22	blue
NMU	red
FGFR4	grey
PLA2G2D	brown
CCL5	brown
PLEKHG4B	green
MAOA	black
IGSF21	red
NKG7	brown
ARMT1	blue
GSTP1	green
CD2	brown
TBX3	blue
THSD4	blue
TPSD1	grey
FST	turquoise
CAPN9	blue
PNMT	grey
IL6ST	blue
SLC44A5	blue
RAB38	grey
HSH2D	grey
FMO5	blue
CRAT	blue
FLT3	blue
ADGRG6	green
CAPN6	green
MX1	purple
PI3	blue
OLFM1	blue
MFSD6L	grey
IGFBP5	turquoise
VANGL2	green
TNFRSF17	brown
STEAP2	blue
CA12	blue
FBXL16	blue
CCDC170	blue
F13A1	turquoise
CTSG	black
ATAD3C	grey
AK5	black
LPL	black
CLDN1	green
PLAT	blue
PRKAA2	yellow
MOGAT2	grey
DLX3	grey
CKB	grey
PI15	grey
MATN3	turquoise
MYH11	black
CRISP3	grey
ADGRB2	blue
ADRA2C	grey
KIT	green
KRT7	green
SYNM	green
ASCL2	grey
C4orf19	grey
MATN2	black
CPNE7	magenta
MS4A1	brown
LY6G6C	grey
COL9A2	grey
HEPACAM2	blue
NME5	blue
MARCO	blue
GALNT3	green
REEP1	blue
GJA1	turquoise
CAPS	grey
HOXB3	grey
INPP5J	blue
WNT4	blue
MAPK8IP2	grey
GALNT16	blue
FBXO2	grey
NOVA1	blue
ENHO	grey
GZMA	brown
ABLIM3	blue
MUC15	green
DPT	turquoise
TMEM139	green
PRELP	turquoise
MISP	blue
LAMP5	turquoise
TMEM26	blue
COX6C	green
SLC28A3	grey
SCD	grey
ANPEP	grey
NDP	grey
FAM3B	grey
MSX2	blue
C5orf46	green
ENPP5	yellow
GALNT6	blue
CCL13	brown
EDIL3	turquoise
NKX3-1	blue
NOSTRIN	blue
SYCP2	yellow
FUT3	blue
SCUBE3	grey
MEX3A	red
PHGDH	blue
SPON1	turquoise
HRCT1	green
FAM83B	green
GBP5	brown
PTPRN2	blue
ST6GALNAC5	grey
SHISA9	grey
CES1	black
LRRC31	blue
BNIPL	blue
RAB30	blue
RSAD2	purple
NAT8L	grey
KCNN4	green
B4GALNT3	grey
CX3CL1	green
PITX1	grey
SYTL2	blue
NHLRC4	pink
REPS2	blue
PVALB	blue
CYBRD1	turquoise
SYT17	blue
CLCA2	grey
CST4	grey
LAD1	blue
CACNA2D2	blue
CCDC74B	blue
POSTN	turquoise
FCGBP	grey
GALNT14	grey
EYA2	grey
SPEF1	blue
SOD3	black
SYT12	grey
RANBP3L	yellow
PCOLCE2	black
AQP9	brown
ZBTB7C	grey
RAB26	pink
SERPINA3	blue
ITGB8	green
CNTN1	turquoise
WLS	turquoise
SLC13A2	grey
CEMIP	turquoise
ITGA11	turquoise
CACNA1D	blue
EGF	grey
SULT2B1	blue
COL12A1	turquoise
IRX4	green
SERPINA1	grey
KCNK2	grey
SFRP2	turquoise
CCR7	brown
ECM1	blue
CNN1	black
EFNA5	green
ENTPD8	pink
CCDC160	blue
HOXC13	grey
RTN1	blue
IFI44L	purple
HCAR1	blue
C15orf48	grey
CFB	blue
ZNF486	yellow
KANK4	turquoise
PCSK1N	blue
SUSD4	grey
ARNT2	yellow
KCNJ3	blue
COL3A1	turquoise
ADORA1	grey
EVL	blue
BCL2	blue
ACADSB	blue
WNT7B	grey
ESPN	grey
DIRAS1	grey
CRABP2	grey
GZMK	brown
SLAMF6	brown
RHBDL1	pink
ME1	red
SOCS2	black
PRSS16	green
SLAMF7	brown
FOXJ1	grey
GPT	grey
AZGP1	red
C5orf38	grey
ASPHD1	grey
ADRA2A	blue
EFEMP1	turquoise
FAM189A2	grey
TM4SF1	green
HLA-DQB2	brown
CXCR3	brown
ABI3BP	black
SLC9A2	grey
DCLK1	yellow
LYNX1	grey
C9orf152	blue
GSC	pink
POU2AF1	brown
MET	green
FFAR2	green
LGALS2	brown
FNDC1	turquoise
CTSW	brown
CXCL2	green
CD52	brown
CAMP	grey
SELL	brown
TNFRSF11B	turquoise
PCDHB2	grey
PM20D2	green
PREX1	blue
CBFA2T3	blue
SIT1	brown
FN1	turquoise
HOXB4	grey
EHF	grey
SLFN13	green
KITLG	yellow
IL4I1	brown
WNT5A	turquoise
CD5	brown
FAXDC2	turquoise
LCK	brown
DUSP1	black
BEX2	grey
KCNK5	green
KLHDC7B	brown
RAB11FIP1	yellow
NR4A2	blue
VCAN	turquoise
EGFR	green
COL1A2	turquoise
RAB6C	blue
SEZ6L2	grey
SLC44A4	blue
RASAL1	blue
GSPT2	turquoise
BEX1	grey
FAM83D	red
UBE2C	red
ADAM12	turquoise
RGL3	pink
HTRA3	turquoise
IQGAP2	yellow
TNFRSF18	magenta
CD3D	brown
PLA2G7	brown
PDE4B	green
ADGRV1	yellow
SPOCK1	turquoise
CREB3L1	grey
TTC6	blue
FBN1	turquoise
F3	turquoise
HLA-DRB5	brown
FGF10	blue
ZNF703	blue
ALDOC	grey
SPATA18	blue
PCSK6	yellow
OASL	purple
BATF2	purple
TRPV6	grey
GNMT	grey
TMEM40	blue
CKMT1B	grey
SAA2	black
FMOD	turquoise
C1orf226	blue
GNA14	blue
CELSR1	blue
RIPPLY3	grey
HLA-DQB1	brown
RGS1	brown
BEND7	green
HERC6	purple
OSR1	green
COL1A1	turquoise
INPP4B	blue
PAPSS2	turquoise
MS4A7	turquoise
PIFO	blue
BMP7	grey
RBP7	black
CD8A	brown
MPP2	blue
THPO	blue
EDN1	green
TMPRSS2	green
HMCN1	turquoise
GALNT5	turquoise
GZMM	brown
NR4A1	black
SELE	brown
TMSB15A	red
GPIHBP1	black
PODN	turquoise
ZSCAN1	pink
PRF1	brown
PLD4	black
ANXA9	blue
SH3BGRL	blue
IL2RG	brown
FBLL1	grey
CST7	brown
CD1E	brown
C5AR2	blue
MT1M	grey
ENO2	grey
SORCS2	turquoise
OSR2	turquoise
S100A14	grey
KIF13B	yellow
SLC12A2	yellow
GHR	turquoise
KRT80	grey
CD27	brown
CD207	grey
OAS2	purple
CCDC78	pink
AIF1L	blue
NXPH3	blue
SYBU	blue
TOP2A	red
LPAR3	grey
NR2F1	turquoise
GPC6	turquoise
DGAT2	green
TMEM158	blue
SPOCK2	brown
HPN	blue
ASTN2	blue
PTGES	grey
CIDEA	black
CILP2	turquoise
DIO2	turquoise
IL34	green
FRZB	black
CYP21A2	blue
NETO2	red
IKZF3	brown
IRS1	blue
RERG	blue
HBA2	black
MELK	red
U2AF1L5	grey
TNFRSF19	turquoise
COL5A2	turquoise
AMIGO2	turquoise
CABP4	blue
GLRB	blue
MPV17L	blue
GREM1	turquoise
HR	green
GPC4	blue
MMRN1	black
ITM2A	black
ST6GALNAC2	yellow
ATP1A4	blue
PTPRC	brown
PLEKHA4	grey
NAP1L2	turquoise
GJB5	green
KLF5	green
METRN	pink
GPX3	black
DUSP15	pink
COL4A5	blue
CLU	grey
HPGD	turquoise
ALG1L	grey
TCF7L1	green
EGLN3	turquoise
CCND1	blue
IL2RB	brown
ADM	grey
SORBS2	grey
CPXM1	turquoise
LIPE	black
CXCL8	blue
SLC6A14	green
MEOX2	black
C14orf132	blue
FASN	blue
CERS6	yellow
AR	blue
RAB36	grey
DOC2B	black
FOXM1	red
TNIK	yellow
C3orf52	grey
LFNG	blue
RASSF6	grey
ZNF229	grey
FOLR2	brown
BIRC5	red
CTF1	grey
KAZALD1	grey
CCDC8	turquoise
BTG2	blue
CAPN13	blue
GZMH	brown
GXYLT2	turquoise
CMYA5	blue
FCN2	red
C3	brown
MS4A2	turquoise
CD163	brown
TMEM63C	blue
RTP4	purple
VGLL1	blue
SHC2	pink
STARD10	blue
TSPAN5	blue
FPR3	brown
CLIC3	grey
IFIT3	purple
ARTN	grey
ST6GAL2	turquoise
COL8A2	turquoise
KLK6	green
C5orf49	blue
UGCG	blue
CCDC80	turquoise
AGT	grey
BIRC3	brown
CD96	brown
COL5A1	turquoise
PMAIP1	yellow
TTC22	green
IFI44	purple
SKAP1	grey
GGT6	grey
CSTA	brown
TGFA	green
COL8A1	turquoise
LRRN2	grey
ITGA2	yellow
ZNF608	turquoise
MFAP5	turquoise
TINAGL1	green
CLDN11	black
TIGIT	brown
CDO1	black
RNF128	grey
SEMA3C	yellow
CKMT1A	grey
EFNA3	grey
RHOBTB3	yellow
BST2	purple
MRC1	brown
CCL22	brown
CLDN3	magenta
AURKB	red
RGS11	pink
CCR2	brown
PRG4	black
RGS22	blue
ATP7B	blue
RND2	grey
ITIH6	blue
DMKN	grey
TPX2	red
CXADR	green
COL6A3	turquoise
GADD45G	pink
ZNF711	grey
PANX2	red
MCM10	red
RHOH	blue
NTRK2	black
RGS2	green
CELSR2	yellow
GNLY	brown
ETNK2	blue
CD7	brown
ZNF552	blue
RSPH1	blue
SMOC2	blue
PRLR	yellow
DCN	turquoise
ATP2A3	grey
P2RY10	brown
ORM1	grey
PAX9	blue
C1QTNF3	turquoise
CPLX1	pink
NFIB	green
SESN3	turquoise
IER3	pink
IL17RE	grey
CLDN5	black
CD1C	brown
HLA-DQA1	brown
SULF1	turquoise
ASRGL1	grey
AMPH	turquoise
CCL17	brown
CYP39A1	green
GBP1	brown
BCL2A1	brown
CDC20	red
DTNA	grey
GPR183	brown
LRRC4C	turquoise
ITGBL1	turquoise
CD69	brown
ENTPD3	yellow
FOXC1	green
CYTIP	brown
CPAMD8	green
ISM1	turquoise
SYNPO2	turquoise
ATF3	black
GATM	yellow
CEACAM1	green
WNT11	grey
SIRPG	brown
SVEP1	turquoise
XDH	grey
EFNB3	turquoise
PLAC9	black
GBP4	brown
INHBA	turquoise
NXPH4	blue
APLP1	grey
COLEC12	turquoise
RGS4	turquoise
INHBB	turquoise
ADAMTS1	black
LURAP1L	blue
GALNT15	turquoise
MYBL1	red
LRRC46	blue
SUSD2	grey
IGF1R	blue
MXRA5	turquoise
FAP	turquoise
SYTL4	blue
NRIP1	yellow
CD3G	brown
OLFM2	green
YBX2	red
PTGIS	black
SLC27A6	green
TNFSF10	grey
CRLF1	green
VAV3	blue
FAT1	green
CCR5	brown
SLC16A4	turquoise
MMP2	turquoise
LRRC10B	grey
RAB27B	yellow
GAL	blue
SSTR2	blue
EBF4	pink
DNALI1	blue
HOXC12	grey
CENPV	grey
RNF39	grey
KCNJ11	blue
SERPINE1	turquoise
NPTXR	grey
EMID1	grey
PPM1J	pink
ZG16B	blue
SARDH	grey
PLCL1	yellow
MYRIP	blue
MME	turquoise
HLF	black
IGFBP2	blue
AKAP12	turquoise
ST6GAL1	brown
CTLA4	brown
PFKP	green
CCR4	brown
AKR1C2	black
SECTM1	purple
ZNF683	brown
IRF4	brown
TMEM145	blue
CA11	grey
EGR2	black
CD109	turquoise
KIF2C	red
SCT	turquoise
PRSS21	grey
CCL2	brown
GOLGA8A	grey
GEM	black
KLHL13	green
CGNL1	yellow
TMTC1	turquoise
PDE6B	blue
CHIT1	brown
LAPTM4B	red
ASPM	red
EGFL6	brown
MAMDC2	turquoise
SCD5	grey
JPH1	red
HSD11B1	brown
SH3RF2	grey
CMPK2	purple
ADH1C	black
SEMA3G	black
CYBB	brown
ZNF662	grey
ADAMTS12	turquoise
MKI67	red
E2F1	red
PYCARD	grey
SSC5D	turquoise
GPX2	grey
CXCL1	green
CENPF	red
HS6ST2	grey
EXO1	red
LGALS12	black
MPP7	yellow
CYFIP2	yellow
DOK2	brown
MYB	blue
FUT2	grey
ACER2	yellow
PRND	turquoise
EPPK1	grey
STEAP1	turquoise
RTN4RL1	blue
PTX3	green
ECM2	turquoise
NDNF	turquoise
FAM111B	red
ANLN	red
MYEOV	grey
UNC13D	brown
SLC24A3	turquoise
ADAMTSL5	blue
OAS3	purple
CCNA2	red
LUM	turquoise
TDRD5	grey
AKR1C3	black
STMN3	grey
ICOS	brown
TSPAN7	black
EGFL7	magenta
ALDH1A1	black
FAT2	green
PCDHGB5	turquoise
ZBTB16	black
CSDC2	turquoise
KMO	brown
SLC15A2	green
PPP1R14A	black
CENPA	red
SOX9	green
GGH	red
APOE	magenta
CD24	grey
KCTD6	blue
LYPD3	grey
CPXM2	turquoise
CEBPD	magenta
MMP16	turquoise
TRIM36	grey
RASEF	yellow
BHLHA15	grey
ACSL5	brown
HAPLN3	green
NUF2	red
EMB	brown
ABHD2	yellow
FBLN2	turquoise
FAM167A	grey
EMILIN1	turquoise
ENPP2	black
PRSS23	blue
CAPSL	blue
KIF14	red
RAB31	turquoise
SLC7A8	blue
ELOVL5	blue
PLAU	turquoise
FKBP5	brown
OAS1	purple
CLEC5A	brown
DDO	blue
ALPL	green
PHLDA2	grey
C4orf48	magenta
PLEKHD1	blue
RLN2	blue
RHOV	grey
XCL2	brown
FHL2	grey
LRRN4CL	black
LRRC6	blue
SERPINI1	blue
P2RY2	grey
SEL1L3	brown
AOX1	turquoise
CSF3R	grey
GPR171	brown
FHL1	black
IFITM1	purple
CDCA5	red
LAX1	brown
MACC1	turquoise
MMP17	pink
ANOS1	yellow
EPHX2	blue
SH2D4A	grey
CNTN4	turquoise
TPPP3	grey
KIF26B	turquoise
EPHX4	grey
PRR15	blue
TTC39A	blue
NTN1	grey
STOX1	yellow
FAM183A	blue
SLC16A1	green
C9orf116	blue
SMARCA1	yellow
SYCE3	grey
NKD2	turquoise
FMO1	turquoise
PLEK	brown
AKR1E2	blue
SRPK3	grey
HSPB6	black
PAQR6	pink
LOX	turquoise
UGDH	yellow
PLK1	red
MT1X	grey
GAS1	turquoise
HERC5	purple
KIF5C	blue
KREMEN2	grey
HES6	magenta
ANKRD22	brown
OLR1	brown
FIBIN	turquoise
AMH	pink
AURKA	red
RERGL	black
KIF4A	red
BEX5	grey
ZNF521	green
OXTR	black
PIP5K1B	brown
E2F8	red
PDCD4	blue
DIRAS3	black
LAG3	brown
AK4	grey
CYP2J2	grey
DDIT4	grey
STMN2	turquoise
HES2	grey
NAV2	green
ETV7	purple
ADAMTS2	turquoise
GALNT7	yellow
GSTT2B	grey
RUNX3	brown
PRODH	grey
DMTN	grey
SETBP1	yellow
HK3	brown
DNAH5	blue
RRM2	red
CCNB2	red
RGS5	black
PYGL	grey
TMEM121	pink
CTXN1	magenta
KLF4	black
IQCA1	turquoise
SAMD9L	purple
TROAP	red
SNPH	grey
PTPN13	yellow
C1orf115	grey
ANO1	turquoise
CXCL12	turquoise
ZNF300	green
COL7A1	turquoise
CHST1	grey
CRACR2B	pink
IFIT2	purple
ABCC3	turquoise
ERV3-1	yellow
BTNL9	black
HOXB7	grey
TNF	brown
PRR11	red
CROT	blue
LAMA2	turquoise
CIB3	blue
GBP3	purple
TPPP	blue
PDCD1	brown
LDHD	blue
HTRA1	turquoise
SGCD	turquoise
SIGLEC1	brown
NFASC	grey
CCR8	brown
CEP55	red
MAP3K1	yellow
ORC6	red
COL16A1	turquoise
INMT	black
MS4A14	blue
TMEM119	turquoise
CDC45	red
GPR39	blue
NUDT8	yellow
ITPR1	yellow
SH2D2A	brown
CLEC11A	turquoise
KIF18B	red
QDPR	blue
PBK	red
SORBS1	turquoise
ALCAM	yellow
MDK	grey
APOC1	brown
CD6	brown
AHNAK2	turquoise
S1PR4	brown
NEFH	turquoise
FGF2	black
NCAPG	red
KLK10	green
BHLHE41	turquoise
SPARCL1	black
HSPB1	green
MYC	green
TMEM176B	brown
SLC38A5	turquoise
ITPR2	yellow
GCNT2	green
SEMA5A	turquoise
NQO1	grey
FAM214A	blue
NFATC4	pink
RAMP3	black
FGL2	brown
CSAD	pink
SYT8	green
PKIA	turquoise
FOXD2	grey
CTSK	turquoise
PSMB9	brown
ZIK1	grey
SCARA5	black
KLRB1	brown
ATP1B1	yellow
LRRC56	pink
LIFR	turquoise
RHOU	black
DSC2	green
TUBA3E	blue
ZSWIM5	blue
GPRC5A	blue
PCSK4	pink
PDGFRL	turquoise
SLAMF8	brown
RBP5	brown
CD79B	brown
AEBP1	turquoise
BMP8B	turquoise
PCDH7	turquoise
CIART	grey
TRIM17	grey
ADAM8	brown
CDC6	red
DEPDC1	red
APOBEC3B	red
TAP1	purple
C1orf21	blue
SPESP1	grey
FAM107A	green
CGREF1	grey
ZAP70	brown
MPEG1	brown
PRKAR2B	yellow
EPSTI1	purple
VIT	black
CDH11	turquoise
FBXL7	blue
CDT1	red
PODNL1	turquoise
CPE	turquoise
ANTXR1	turquoise
CCL4L2	brown
HOXD8	turquoise
FCMR	brown
SKA1	red
GLT8D2	turquoise
HES4	magenta
TRPS1	yellow
ZNF385B	blue
SLC24A2	turquoise
NLGN4X	turquoise
FAM110B	blue
PLA2G4F	blue
RASGEF1A	green
FGFR2	grey
ARSG	blue
STAT1	purple
MESP2	grey
FGF1	turquoise
TMEM176A	brown
GYG2	black
SCML1	grey
CEP126	blue
DLGAP5	red
PARM1	turquoise
SLIT3	turquoise
SLA2	brown
CDH1	grey
LMX1B	blue
LIPH	blue
COBL	yellow
GLB1L2	grey
SMOC1	green
SASH3	brown
HJURP	red
MFSD2A	grey
SLC9A3R1	blue
NPR3	green
TRIP13	red
STYK1	grey
SDC1	turquoise
PFKFB3	yellow
MGLL	black
ACY3	brown
COL27A1	green
PABPC1L	pink
IGFBPL1	red
MRAP2	green
SMKR1	grey
RND1	blue
ZFP36	black
DYNLRB2	blue
IL17RD	green
RAPGEFL1	grey
CMTM7	green
DKK1	blue
RCOR2	blue
HLA-DOA	brown
BCAM	blue
HLA-DOB	brown
SRPX	turquoise
SLC35F3	green
ABCA8	black
COL6A1	turquoise
OSM	brown
SALL2	blue
PLCB1	turquoise
RRAD	black
UNC5C	yellow
LY6E	purple
C16orf54	brown
PDLIM3	turquoise
ZNF667	grey
CHAC1	blue
ADAM33	black
FAM171A1	green
CDCA7L	red
CAP2	yellow
TPD52L1	grey
LMOD1	black
GAS7	turquoise
MXRA8	turquoise
CSF2RB	brown
BUB1	red
FADS1	red
TMEM229B	blue
KDM4B	blue
IL1RN	brown
BOC	green
MSRB3	turquoise
RGMA	green
RND3	green
ACSM1	red
SLC4A11	blue
KCND2	turquoise
MEDAG	black
SCN4B	black
SAMD9	purple
IL1B	brown
NOXA1	pink
C1QB	brown
CXCR6	brown
RASD2	blue
RASGRP1	grey
TPM2	turquoise
CYSRT1	pink
KIF20A	red
PDGFD	turquoise
COL9A3	green
WNT2	turquoise
FGF7	turquoise
AOAH	brown
WNK2	grey
CISH	blue
RDH10	blue
ZNF471	grey
CENPE	red
KLK11	grey
PDGFRA	turquoise
PTPRU	grey
CD38	brown
IL27RA	green
ESRRG	yellow
FAIM2	grey
VPREB3	brown
PLK2	yellow
ACACB	black
CYP1B1	brown
DTX4	green
PRRT2	pink
ITGA6	green
TEKT2	blue
NFIX	green
AQP1	black
ITGB4	green
IL32	brown
CDK6	green
SPARC	turquoise
NPIPA5	grey
PID1	turquoise
PRRT3	blue
NRCAM	yellow
RAB39B	grey
VSNL1	green
CCR1	brown
LZTS3	green
NAGS	blue
PODXL2	grey
LIMCH1	turquoise
GSTM2	pink
FBLN1	turquoise
P2RY13	brown
CAMK2N1	blue
FBP1	blue
BUB1B	red
EOMES	brown
CH25H	black
CCDC85B	magenta
PIEZO2	yellow
MOB3B	green
SPAG5	red
SLC2A10	blue
COL6A2	turquoise
ZNF334	grey
CHST3	green
UCHL1	blue
FCGR3A	brown
CRISPLD2	turquoise
CCL3L3	brown
PTPN7	brown
SULF2	turquoise
GLI3	blue
UGT2B15	blue
RIPK3	blue
BIK	blue
CD48	brown
CD22	brown
COL5A3	turquoise
HOXA5	black
SEMA6A	grey
PTHLH	grey
TRIM2	green
LGR4	yellow
ANKRD65	black
SLFN5	brown
GAMT	blue
SPNS2	green
AOC3	black
SGK3	blue
PPP1R16B	brown
TENM3	turquoise
LRP1	turquoise
OR2W3	blue
HLA-F	brown
SMIM22	green
KIFC1	red
ANGPTL2	turquoise
HLA-DPA1	brown
SLC16A5	pink
DST	turquoise
EPB41L4A	yellow
MEGF9	yellow
SLC4A7	yellow
DAPP1	brown
FANK1	blue
NOS1AP	yellow
GJC3	red
SAMD15	blue
CDCA2	red
NEK2	red
KIFC2	magenta
CDCA8	red
TAGLN	turquoise
ENPP1	blue
CCL4	brown
ZNF462	green
ASPH	yellow
C1QA	brown
GPR143	grey
ITK	brown
MEIS3	blue
RABEP1	yellow
TMEM64	grey
RALGPS2	blue
ACTA2	turquoise
RIPK4	green
PNMA2	turquoise
ORM2	blue
NID2	turquoise
SERHL2	grey
VCAM1	brown
CNFN	grey
IRS2	grey
ZNF503	grey
PPM1K	purple
CTSS	brown
MCC	yellow
ATP13A4	grey
SPTBN2	red
SH3D21	pink
EN1	blue
SLC16A9	grey
SLAIN1	green
TIMP3	turquoise
HMGB3	red
NDC80	red
SPON2	turquoise
CELSR3	grey
SLAMF1	brown
LDLRAD3	yellow
MRPS30	blue
CHPT1	yellow
IQGAP3	red
PCDHB16	turquoise
PCP4L1	blue
CYS1	turquoise
HLA-DRA	brown
CCL11	brown
LMTK3	pink
PRIMA1	grey
RBM11	blue
P4HA3	turquoise
RNF223	pink
MFAP3L	green
GPR174	brown
SCARA3	grey
TGFB3	turquoise
XAF1	purple
MOXD1	brown
IL10RA	brown
ZNF587	yellow
ACSL1	brown
SERP2	blue
SERPINF1	turquoise
LDHB	blue
BCL11B	brown
ITGB2	brown
KCNMA1	yellow
ZNF469	turquoise
CD84	brown
GPT2	red
MICB	purple
TRNP1	grey
HNF4G	grey
UBE2E3	green
S100A6	blue
SP5	grey
VSIG4	brown
PLAC1	grey
NEK5	blue
ADRB2	black
ZNF750	grey
MSR1	brown
GDPD3	pink
TTK	red
PDPN	turquoise
VAX2	blue
ZNF671	blue
DDX60	purple
TLE6	pink
SDK2	grey
HAGHL	magenta
ZFP36L2	turquoise
LRIG1	blue
SLC17A9	grey
TNXB	black
VWA5A	turquoise
MAGED2	blue
DACT1	turquoise
MAST4	blue
SIAH2	blue
MID1	green
ITIH5	black
RCAN1	green
CHRM1	blue
LTBP2	turquoise
PAQR5	grey
ATAD2	red
COX7A1	red
IL17RB	yellow
PDE4A	blue
CCNE1	red
EVI2B	brown
TSPAN12	grey
TMEM45A	green
TWIST2	turquoise
SLC38A1	yellow
SYT7	grey
ZYG11A	red
IL1R1	turquoise
LRRC73	pink
ALDH1L2	turquoise
AMBP	grey
RARRES2	turquoise
SLC6A9	grey
SIDT1	blue
ELOVL7	red
SERPINF2	black
WASF1	green
IL1RL2	green
EPHB6	green
SULT4A1	grey
DPYSL4	grey
PLEKHG4	grey
C1S	turquoise
HENMT1	red
COL2A1	grey
SPRY1	black
HOXB5	grey
SQLE	red
NUP62CL	blue
TDRP	grey
PLCD4	blue
ORC1	red
SLC19A2	blue
HUNK	turquoise
CORO1A	brown
WNT9A	grey
DNAAF1	blue
FZD6	red
GJB3	green
ZMAT1	blue
EFS	green
ACSS3	yellow
SRMS	blue
OSBPL6	yellow
CYP7B1	green
PRRX1	turquoise
LIF	green
PLS1	yellow
TUBA4A	blue
CORIN	turquoise
CRYBG3	turquoise
FZD8	grey
MYH14	grey
CD53	brown
ZNF835	grey
FOXP3	brown
CST9	blue
AKAP5	yellow
EDNRA	turquoise
XBP1	blue
PYY	blue
PLN	turquoise
BRSK1	grey
IRF8	brown
IGFBP6	black
SREBF1	blue
GTSE1	red
MAN1A1	turquoise
DKK3	turquoise
SLC22A17	pink
CKAP2L	red
HLA-DRB1	brown
SGCE	turquoise
SCARF2	turquoise
ME3	pink
PIK3R1	turquoise
NDRG1	blue
TLR7	brown
WWC2	yellow
CDCA3	red
SASH1	turquoise
SCNN1A	blue
RASL11A	black
SERPINE2	green
TRAT1	brown
GPR162	pink
MROH6	magenta
SRGN	brown
KLHDC9	blue
BICC1	turquoise
LRRC75B	magenta
PLOD2	red
SEMA6B	pink
THBS1	turquoise
NFIL3	green
OSMR	turquoise
IGFL3	turquoise
LRFN4	magenta
ZNF92	yellow
FLNC	turquoise
NCAPH	red
MFAP2	turquoise
DNMBP	blue
PANK1	red
CFAP45	blue
GIMAP7	brown
REEP2	grey
CCDC69	brown
GCNT1	grey
TNFRSF21	green
PAMR1	black
SH2D1A	brown
HEY2	grey
SRPX2	turquoise
CDC25A	red
FRMPD3	blue
C1QC	brown
ZNF727	grey
PLXNB3	grey
TAGAP	brown
ACOT4	blue
PIK3C2G	green
MYLK	turquoise
ARHGEF37	yellow
DOC2A	pink
TMEM101	pink
GPRC5C	blue
CDK1	red
UPK3A	grey
SPN	brown
TOX	brown
PDLIM4	black
ENTPD2	grey
GPR37	red
DUSP2	brown
FRK	yellow
DSCC1	red
FA2H	grey
CPVL	brown
FBXO32	green
UBE2T	red
MUC20	grey
CORO6	pink
BACE2	green
PLCB4	green
MAP9	yellow
ZNF516	yellow
NR3C2	turquoise
CDC42EP5	magenta
ALDH1A3	green
NCMAP	green
KIF15	red
ATP2C2	grey
B4GALNT4	magenta
MBNL3	turquoise
SP6	grey
HLA-G	brown
FABP5	blue
MLPH	blue
SH3BGRL2	turquoise
CNIH2	red
CD163L1	brown
HSPG2	turquoise
NUDT10	turquoise
GSDMC	blue
ACTA1	grey
CDON	yellow
PALM3	grey
CLMP	turquoise
SOCS1	brown
ABCC5	yellow
ELP2	blue
FPR1	brown
MYCL	brown
NDRG2	green
PCDH18	turquoise
IL2RA	brown
PLXDC2	turquoise
SFXN2	blue
SORD	blue
SLC25A27	green
F2R	turquoise
CPEB2	yellow
PEG3	yellow
TMEM238	magenta
ANXA1	green
FBLN5	black
KCNK6	blue
PGM5	black
GATA3	blue
ARSI	turquoise
NBL1	turquoise
PTTG1	red
TNFSF13B	brown
PLAGL1	green
HOXC4	grey
MATK	brown
SLC16A3	brown
ADM2	grey
ABTB2	green
TUB	green
TUSC3	grey
SIGLEC8	brown
TNFAIP3	brown
ARHGEF6	yellow
ICAM1	brown
SPRY2	black
MNDA	brown
PKMYT1	red
PTPRD	turquoise
ARNTL2	green
GOLT1A	grey
TMEM100	black
ODF3B	magenta
TACC1	turquoise
KIAA1755	green
AMOTL1	turquoise
NRK	turquoise
NGEF	grey
TMPRSS13	grey
ESPL1	red
WWP1	blue
TCEAL1	blue
KISS1R	grey
SIM2	red
CHDH	yellow
TFRC	red
DDR2	turquoise
SOCS3	black
MT2A	grey
DNAJC6	red
MB	green
GOLGA8B	pink
KIF18A	red
HPDL	blue
NIPAL1	green
FMN1	yellow
C3orf18	blue
STON2	blue
HSPA6	grey
LMNTD2	pink
KLF15	black
GMPR	purple
IGLL5	brown
ARHGAP29	yellow
CLEC3B	black
AMOT	yellow
CHL1	turquoise
DUSP5	blue
MRC2	turquoise
ROR2	turquoise
FZD7	green
CREB3L4	blue
CD82	green
RECQL4	magenta
SAPCD2	red
FAM171B	yellow
MBOAT1	yellow
TMEM98	turquoise
KRT6A	green
MCCC2	blue
KRT19	pink
FSTL1	turquoise
LCP1	brown
CRIM1	yellow
CRACR2A	yellow
PDE5A	yellow
TC2N	yellow
CNTN3	turquoise
KIF16B	yellow
GPR27	blue
ARC	grey
C16orf74	pink
EFHC2	blue
PDZD2	turquoise
TANC2	yellow
MTUS1	yellow
PRKCB	brown
PYHIN1	brown
LOXL4	green
APOL4	brown
RASSF8	yellow
PRRX2	turquoise
CIB2	green
PLA1A	brown
ERVMER34-1	grey
PLSCR4	turquoise
UNC5B	turquoise
FAM90A1	grey
NNAT	black
TM4SF18	turquoise
MAP1B	turquoise
C8orf48	turquoise
LCN12	pink
CD164L2	grey
PPM1H	yellow
CELF2	brown
USP37	yellow
[truncated: 3,001 more rows]

## Sheet: Supplementary Table 3
Samples	Database	group	ECI
GSM519122	GEO_data	Train	43.2286
GSM519127	GEO_data	Train	48.8699
GSM519133	GEO_data	Train	80.2628
GSM519135	GEO_data	Train	68.2865
GSM519140	GEO_data	Train	37.8134
GSM519154	GEO_data	Train	88.2392
GSM519158	GEO_data	Train	38.498
GSM519166	GEO_data	Train	79.1342
GSM519167	GEO_data	Train	40.9811
GSM519171	GEO_data	Train	40.0104
GSM519172	GEO_data	Train	83.2445
GSM519180	GEO_data	Train	43.2057
GSM519193	GEO_data	Train	63.6729
GSM519196	GEO_data	Train	49.5736
GSM519197	GEO_data	Train	46.2266
GSM519200	GEO_data	Train	83.6895
GSM519201	GEO_data	Train	33.0962
GSM519204	GEO_data	Train	53.2873
GSM519210	GEO_data	Train	70.163
GSM519230	GEO_data	Train	30.628
GSM519231	GEO_data	Train	36.0864
GSM519232	GEO_data	Train	37.429
GSM519239	GEO_data	Train	77.498
GSM519243	GEO_data	Train	46.143
GSM519244	GEO_data	Train	60.4983
GSM519245	GEO_data	Train	71.9096
GSM519249	GEO_data	Train	32.9287
GSM519262	GEO_data	Train	37.7665
GSM519263	GEO_data	Train	74.2688
GSM519264	GEO_data	Train	33.8981
GSM519267	GEO_data	Train	59.8262
GSM519272	GEO_data	Train	52.026
GSM519289	GEO_data	Train	78.2845
GSM519293	GEO_data	Train	78.7348
GSM519295	GEO_data	Train	39.3788
GSM519298	GEO_data	Train	89.439
GSM519300	GEO_data	Train	46.4126
GSM519305	GEO_data	Train	73.9307
GSM519325	GEO_data	Train	47.9651
GSM519343	GEO_data	Train	48.7528
GSM519344	GEO_data	Train	32.8531
GSM519348	GEO_data	Train	35.2999
GSM519365	GEO_data	Train	41.8432
GSM519372	GEO_data	Train	31.8428
GSM519373	GEO_data	Train	38.6083
GSM519375	GEO_data	Train	33.2051
GSM519385	GEO_data	Train	37.1792
GSM519387	GEO_data	Train	32.5415
GSM519393	GEO_data	Train	30.3173
GSM519396	GEO_data	Train	53.2039
GSM519398	GEO_data	Train	73.1369
GSM519404	GEO_data	Train	31.1205
GSM519414	GEO_data	Train	55.6771
GSM519416	GEO_data	Train	49.0067
GSM519420	GEO_data	Train	56.5953
GSM519421	GEO_data	Train	25.7973
GSM519424	GEO_data	Train	32.1112
GSM519439	GEO_data	Train	42.3986
GSM1415983	GEO_data	Train	65.216
GSM1415989	GEO_data	Train	35.3518
GSM1415991	GEO_data	Train	51.6347
GSM1416004	GEO_data	Train	61.2196
GSM1416005	GEO_data	Train	47.6376
GSM1416008	GEO_data	Train	37.1577
GSM1416027	GEO_data	Train	40.6469
GSM1416031	GEO_data	Train	35.3031
GSM1416034	GEO_data	Train	43.8937
GSM1416037	GEO_data	Train	38.4235
GSM1416040	GEO_data	Train	34.7254
GSM1416041	GEO_data	Train	43.4447
GSM1416044	GEO_data	Train	42.6388
GSM1416046	GEO_data	Train	49.2955
GSM1416052	GEO_data	Train	32.5545
GSM1416081	GEO_data	Train	65.7303
GSM1416083	GEO_data	Train	49.47
GSM1416112	GEO_data	Train	33.2741
GSM1416113	GEO_data	Train	41.6232
GSM1416119	GEO_data	Train	46.2482
GSM1416132	GEO_data	Train	33.9115
GSM1416134	GEO_data	Train	56.1908
GSM1416137	GEO_data	Train	55.2103
GSM1416146	GEO_data	Train	37.8315
GSM1416155	GEO_data	Train	73.9105
GSM1416156	GEO_data	Train	51.9193
GSM1416161	GEO_data	Train	53.4528
GSM1416169	GEO_data	Train	58.3786
GSM1416173	GEO_data	Train	45.2835
GSM1416176	GEO_data	Train	40.4097
GSM1416178	GEO_data	Train	47.4289
GSM1416188	GEO_data	Train	61.539
GSM1416189	GEO_data	Train	27.0735
GSM1416191	GEO_data	Train	58.5117
GSM1416193	GEO_data	Train	36.1036
GSM1416212	GEO_data	Train	32.9446
GSM1416213	GEO_data	Train	42.1858
GSM1416223	GEO_data	Train	41.2746
GSM1416233	GEO_data	Train	39.1289
GSM1416239	GEO_data	Train	67.5318
GSM1416240	GEO_data	Train	63.3518
GSM1416242	GEO_data	Train	56.4446
GSM1416243	GEO_data	Train	41.1684
GSM1416252	GEO_data	Train	48.1505
GSM1416259	GEO_data	Train	50.7893
GSM1416262	GEO_data	Train	38.1401
GSM1416282	GEO_data	Train	36.1451
GSM1416285	GEO_data	Train	48.4466
GSM1416286	GEO_data	Train	47.2097
GSM1416298	GEO_data	Train	39.1665
GSM1416300	GEO_data	Train	63.3116
MB.0035	Metabric	Train	84.9835
MB.0079	Metabric	Train	98.2399
MB.0113	Metabric	Train	63.5505
MB.0129	Metabric	Train	80.4726
MB.0148	Metabric	Train	54.7226
MB.0188	Metabric	Train	86.7289
MB.0221	Metabric	Train	79.6306
MB.0249	Metabric	Train	66.1082
MB.0264	Metabric	Train	77.858
MB.0292	Metabric	Train	97.016
MB.0314	Metabric	Train	103.405
MB.0378	Metabric	Train	85.9772
MB.0381	Metabric	Train	92.9103
MB.0395	Metabric	Train	87.3964
MB.0399	Metabric	Train	92.382
MB.0418	Metabric	Train	70.5426
MB.0421	Metabric	Train	100.718
MB.0436	Metabric	Train	89.931
MB.0438	Metabric	Train	39.9256
MB.0453	Metabric	Train	105.271
MB.0467	Metabric	Train	84.9122
MB.0479	Metabric	Train	58.9691
MB.0484	Metabric	Train	42.0356
MB.0506	Metabric	Train	81.8097
MB.0552	Metabric	Train	69.4999
MB.0593	Metabric	Train	78.4367
MB.0643	Metabric	Train	74.4163
MB.0653	Metabric	Train	84.0702
MB.0660	Metabric	Train	83.9066
MB.2517	Metabric	Train	44.4651
MB.2632	Metabric	Train	75.3729
MB.2742	Metabric	Train	77.8603
MB.2792	Metabric	Train	77.5704
MB.2834	Metabric	Train	68.6511
MB.2847	Metabric	Train	90.0524
MB.2922	Metabric	Train	86.0107
MB.2923	Metabric	Train	94.5832
MB.2929	Metabric	Train	53.9511
MB.2964	Metabric	Train	67.4377
MB.3025	Metabric	Train	71.8303
MB.3031	Metabric	Train	53.2259
MB.3329	Metabric	Train	62.4275
MB.3386	Metabric	Train	58.4842
MB.3435	Metabric	Train	78.9431
MB.3466	Metabric	Train	64.8476
MB.3467	Metabric	Train	77.8192
MB.3488	Metabric	Train	63.1202
MB.3497	Metabric	Train	74.4025
MB.3528	Metabric	Train	53.0253
MB.3530	Metabric	Train	50.5467
MB.3576	Metabric	Train	99.565
MB.3606	Metabric	Train	65.4032
MB.3978	Metabric	Train	91.5645
MB.4003	Metabric	Train	61.9114
MB.4010	Metabric	Train	87.6978
MB.4012	Metabric	Train	59.2935
MB.4015	Metabric	Train	105.075
MB.4046	Metabric	Train	32.9172
MB.4079	Metabric	Train	40.8284
MB.4098	Metabric	Train	47.1887
MB.4119	Metabric	Train	89.0804
MB.4126	Metabric	Train	60.6527
MB.4127	Metabric	Train	63.6919
MB.4141	Metabric	Train	53.599
MB.4145	Metabric	Train	38.0997
MB.4222	Metabric	Train	74.2139
MB.4276	Metabric	Train	76.6836
MB.4281	Metabric	Train	55.8401
MB.4289	Metabric	Train	85.1272
MB.4300	Metabric	Train	53.4701
MB.4317	Metabric	Train	40.0985
MB.4324	Metabric	Train	84.5533
MB.4331	Metabric	Train	44.9963
MB.4341	Metabric	Train	87.7781
MB.4343	Metabric	Train	54.4691
MB.4348	Metabric	Train	59.5648
MB.4351	Metabric	Train	72.2343
MB.4354	Metabric	Train	67.1823
MB.4395	Metabric	Train	75.5045
MB.4434	Metabric	Train	49.3576
MB.4548	Metabric	Train	27.1568
MB.4640	Metabric	Train	48.2338
MB.4643	Metabric	Train	78.612
MB.4667	Metabric	Train	28.221
MB.4724	Metabric	Train	61.1773
MB.4725	Metabric	Train	49.6684
MB.4731	Metabric	Train	81.731
MB.4763	Metabric	Train	57.1925
MB.4770	Metabric	Train	74.3717
MB.4823	Metabric	Train	52.397
MB.4879	Metabric	Train	81.5292
MB.4928	Metabric	Train	41.0625
MB.4929	Metabric	Train	97.2492
MB.4935	Metabric	Train	40.1314
MB.4952	Metabric	Train	43.1712
MB.4982	Metabric	Train	94.8055
MB.4993	Metabric	Train	85.1521
MB.5004	Metabric	Train	27.5831
MB.5022	Metabric	Train	86.6016
MB.5063	Metabric	Train	78.0173
MB.5093	Metabric	Train	68.3758
MB.5120	Metabric	Train	71.9237
MB.5148	Metabric	Train	43.7804
MB.5172	Metabric	Train	49.2668
MB.5174	Metabric	Train	70.5245
MB.5213	Metabric	Train	79.6302
MB.5231	Metabric	Train	91.4954
MB.5259	Metabric	Train	67.1943
MB.5301	Metabric	Train	40.4545
MB.5313	Metabric	Train	46.4981
MB.5315	Metabric	Train	55.6268
MB.5332	Metabric	Train	67.1169
MB.5366	Metabric	Train	51.2272
MB.5381	Metabric	Train	62.135
MB.5394	Metabric	Train	32.8033
MB.5409	Metabric	Train	38.1716
MB.5441	Metabric	Train	77.8521
MB.5498	Metabric	Train	61.7528
MB.5511	Metabric	Train	67.3415
MB.5535	Metabric	Train	57.2898
MB.5549	Metabric	Train	52.9517
MB.5584	Metabric	Train	85.728
MB.5593	Metabric	Train	56.8445
MB.6007	Metabric	Train	60.1645
MB.6039	Metabric	Train	69.6277
MB.6044	Metabric	Train	53.6436
MB.6047	Metabric	Train	65.4978
MB.6048	Metabric	Train	54.3133
MB.6049	Metabric	Train	35.4914
MB.6100	Metabric	Train	89.1185
MB.6114	Metabric	Train	38.7311
MB.6116	Metabric	Train	26.6002
MB.6131	Metabric	Train	54.1655
MB.6146	Metabric	Train	60.4982
MB.6156	Metabric	Train	67.6243
MB.6182	Metabric	Train	36.9676
MB.6184	Metabric	Train	68.6834
MB.6224	Metabric	Train	60.7112
MB.6246	Metabric	Train	72.2715
MB.6314	Metabric	Train	51.4123
MB.6318	Metabric	Train	81.7188
MB.6330	Metabric	Train	32.7161
MB.6334	Metabric	Train	59.1597
MB.6358	Metabric	Train	81.5701
MB.6359	Metabric	Train	70.9929
MB.7020	Metabric	Train	95.6259
MB.7027	Metabric	Train	67.9889
MB.7035	Metabric	Train	87.2299
MB.7045	Metabric	Train	71.3926
MB.7048	Metabric	Train	37.5955
MB.7050	Metabric	Train	75.7394
MB.7051	Metabric	Train	73.0663
MB.7059	Metabric	Train	56.9013
MB.7067	Metabric	Train	49.1426
MB.7068	Metabric	Train	45.0231
MB.7069	Metabric	Train	42.4756
MB.7071	Metabric	Train	35.1496
MB.7082	Metabric	Train	62.6957
MB.7143	Metabric	Train	67.0333
MB.7160	Metabric	Train	54.1316
MB.7167	Metabric	Train	33.196
MB.7207	Metabric	Train	66.372
MB.7260	Metabric	Train	73.0447
MB.7262	Metabric	Train	57.1628
TCGA.E9.A1RH	TCGA_BRCA	Train	72.2813
TCGA.A8.A08L	TCGA_BRCA	Train	77.3041
TCGA.AN.A0FV	TCGA_BRCA	Train	82.9833
TCGA.EW.A1OV	TCGA_BRCA	Train	33.9672
TCGA.C8.A12P	TCGA_BRCA	Train	74.9421
TCGA.A2.A0CX	TCGA_BRCA	Train	74.9251
TCGA.BH.A0EE	TCGA_BRCA	Train	49.1006
TCGA.LL.A5YO	TCGA_BRCA	Train	47.5174
TCGA.OL.A66P	TCGA_BRCA	Train	40.1396
TCGA.A8.A08B	TCGA_BRCA	Train	62.8855
TCGA.D8.A1JG	TCGA_BRCA	Train	60.005
TCGA.A2.A3XZ	TCGA_BRCA	Train	40.2804
TCGA.BH.A1EV	TCGA_BRCA	Train	95.043
TCGA.AC.A3W5	TCGA_BRCA	Train	42.9639
TCGA.AO.A12D	TCGA_BRCA	Train	59.8659
TCGA.AR.A24U	TCGA_BRCA	Train	46.4979
TCGA.EW.A2FR	TCGA_BRCA	Train	53.1427
TCGA.BH.A18R	TCGA_BRCA	Train	83.9496
TCGA.B6.A0RH	TCGA_BRCA	Train	62.1193
TCGA.AC.A5EH	TCGA_BRCA	Train	87.7353
TCGA.AR.A0TX	TCGA_BRCA	Train	39.1295
TCGA.BH.A0AW	TCGA_BRCA	Train	53.5225
TCGA.E2.A14V	TCGA_BRCA	Train	48.5901
TCGA.C8.A138	TCGA_BRCA	Train	47.7572
TCGA.A2.A0EQ	TCGA_BRCA	Train	29.3706
TCGA.E2.A1LB	TCGA_BRCA	Train	61.4252
TCGA.E2.A1B0	TCGA_BRCA	Train	60.2466
TCGA.AN.A04C	TCGA_BRCA	Train	62.5861
TCGA.A2.A0T1	TCGA_BRCA	Train	43.978
TCGA.A2.A0D1	TCGA_BRCA	Train	52.8689
TCGA.OL.A5RZ	TCGA_BRCA	Train	62.9332
TCGA.B6.A0I9	TCGA_BRCA	Train	74.8506
TCGA.C8.A275	TCGA_BRCA	Train	46.0399
TCGA.B6.A0RS	TCGA_BRCA	Train	83.739
TCGA.E2.A1LE	TCGA_BRCA	Train	75.4544
TCGA.A2.A04X	TCGA_BRCA	Train	39.1004
TCGA.C8.A137	TCGA_BRCA	Train	70.5843
TCGA.A2.A3XV	TCGA_BRCA	Train	77.3383
TCGA.D8.A1XT	TCGA_BRCA	Train	66.5498
TCGA.BH.A18P	TCGA_BRCA	Train	77.0685
TCGA.AO.A0J2	TCGA_BRCA	Train	58.8791
TCGA.D8.A1JF	TCGA_BRCA	Train	68.4002
TCGA.AR.A254	TCGA_BRCA	Train	35.4271
TCGA.BH.A1EN	TCGA_BRCA	Train	90.3004
TCGA.A7.A4SF	TCGA_BRCA	Train	36.0763
TCGA.C8.A26X	TCGA_BRCA	Train	67.4521
TCGA.C8.A1HF	TCGA_BRCA	Train	60.4226
TCGA.GM.A2DB	TCGA_BRCA	Train	48.9338
TCGA.BH.A0B7	TCGA_BRCA	Train	39.2762
TCGA.3C.AALI	TCGA_BRCA	Train	43.6605
TCGA.C8.A8HP	TCGA_BRCA	Train	36.2872
TCGA.A8.A09X	TCGA_BRCA	Train	74.8579
TCGA.C8.A26Y	TCGA_BRCA	Train	55.1882
TCGA.C8.A12L	TCGA_BRCA	Train	73.7071
TCGA.D8.A13Z	TCGA_BRCA	Train	66.302
TCGA.D8.A1XJ	TCGA_BRCA	Train	96.6017
TCGA.C8.A135	TCGA_BRCA	Train	77.2812
TCGA.C8.A12Z	TCGA_BRCA	Train	81.9488
TCGA.EW.A6SD	TCGA_BRCA	Train	57.1288
TCGA.C8.A278	TCGA_BRCA	Train	55.4864
TCGA.A2.A04W	TCGA_BRCA	Train	65.3928
TCGA.JL.A3YW	TCGA_BRCA	Train	62.0237
TCGA.E9.A248	TCGA_BRCA	Train	38.1147
TCGA.GM.A2DH	TCGA_BRCA	Train	32.6152
F21	SCAN_B	Train	56.1525
F29	SCAN_B	Train	65.1114
F43	SCAN_B	Train	62.2209
F45	SCAN_B	Train	53.9689
F54	SCAN_B	Train	54.215
F58	SCAN_B	Train	38.8344
F59	SCAN_B	Train	38.0505
F63	SCAN_B	Train	52.2137
F67	SCAN_B	Train	61.1651
F70	SCAN_B	Train	56.5665
F82	SCAN_B	Train	33.7991
F98	SCAN_B	Train	34.2958
F115	SCAN_B	Train	57.8803
F127	SCAN_B	Train	33.8533
F134	SCAN_B	Train	56.5101
F137	SCAN_B	Train	45.1175
F145	SCAN_B	Train	60.1792
F177	SCAN_B	Train	49.4156
F232	SCAN_B	Train	70.4303
F243	SCAN_B	Train	51.9161
F248	SCAN_B	Train	47.794
F255	SCAN_B	Train	39.7048
F258	SCAN_B	Train	42.2577
F266	SCAN_B	Train	60.0502
F275	SCAN_B	Train	36.7481
F289	SCAN_B	Train	64.1547
F329	SCAN_B	Train	55.3517
F333	SCAN_B	Train	58.3597
F376	SCAN_B	Train	36.2712
F382	SCAN_B	Train	72.2978
F385	SCAN_B	Train	84.3857
F406	SCAN_B	Train	74.7227
F444	SCAN_B	Train	57.7988
F455	SCAN_B	Train	53.8827
F483	SCAN_B	Train	73.7934
F518	SCAN_B	Train	58.0393
F529	SCAN_B	Train	49.8484
F542	SCAN_B	Train	53.2943
F547	SCAN_B	Train	62.2329
F556	SCAN_B	Train	34.172
F580	SCAN_B	Train	44.0022
F584	SCAN_B	Train	72.8534
F589	SCAN_B	Train	36.881
F605	SCAN_B	Train	33.8915
F608	SCAN_B	Train	46.5126
F611	SCAN_B	Train	52.5648
F616	SCAN_B	Train	50.1563
F627	SCAN_B	Train	43.4017
F655	SCAN_B	Train	69.3598
F704	SCAN_B	Train	35.0837
F719	SCAN_B	Train	50.3883
F725	SCAN_B	Train	52.7569
F735	SCAN_B	Train	70.062
F758	SCAN_B	Train	67.2048
F769	SCAN_B	Train	51.5555
F795	SCAN_B	Train	47.4495
F815	SCAN_B	Train	56.5585
F836	SCAN_B	Train	40.3395
F845	SCAN_B	Train	43.9844
F852	SCAN_B	Train	58.3902
F856	SCAN_B	Train	50.3566
F859	SCAN_B	Train	46.7392
F866	SCAN_B	Train	56.2168
F877	SCAN_B	Train	37.714
F878	SCAN_B	Train	42.5814
F886	SCAN_B	Train	43.9274
F887	SCAN_B	Train	80.1602
F888	SCAN_B	Train	40.4131
F902	SCAN_B	Train	44.1783
F903	SCAN_B	Train	46.2788
F930	SCAN_B	Train	31.0372
F932	SCAN_B	Train	41.7599
F942	SCAN_B	Train	49.8311
F948	SCAN_B	Train	44.1794
F956	SCAN_B	Train	64.5951
F969	SCAN_B	Train	71.268
F982	SCAN_B	Train	67.0744
F983	SCAN_B	Train	58.707
F1055	SCAN_B	Train	50.0546
F1118	SCAN_B	Train	39.38
F1142	SCAN_B	Train	57.4801
F1151	SCAN_B	Train	52.6746
F1161	SCAN_B	Train	36.7085
F1163	SCAN_B	Train	66.1566
F1187	SCAN_B	Train	28.5373
F1197	SCAN_B	Train	61.5083
F1209	SCAN_B	Train	59.4014
F1210	SCAN_B	Train	32.0228
F1213	SCAN_B	Train	23.5908
F1223	SCAN_B	Train	56.8339
F1239	SCAN_B	Train	53.3232
F1243	SCAN_B	Train	82.6806
F1248	SCAN_B	Train	31.6108
F1276	SCAN_B	Train	28.5746
F1292	SCAN_B	Train	55.657
F1294	SCAN_B	Train	33.2888
F1302	SCAN_B	Train	67.662
F1409	SCAN_B	Train	100.871
F1425	SCAN_B	Train	41.4349
F1443	SCAN_B	Train	63.6481
F1464	SCAN_B	Train	90.98
F1466	SCAN_B	Train	41.2109
F1467	SCAN_B	Train	86.546
F1479	SCAN_B	Train	74.3523
F1483	SCAN_B	Train	41.7895
F1484	SCAN_B	Train	65.8107
F1486	SCAN_B	Train	62.463
F1500	SCAN_B	Train	56.9286
F1501	SCAN_B	Train	65.2462
F1516	SCAN_B	Train	51.1693
F1549	SCAN_B	Train	83.2798
F1551	SCAN_B	Train	51.2294
F1560	SCAN_B	Train	58.9617
F1564	SCAN_B	Train	71.1657
F1567	SCAN_B	Train	55.2176
F1568	SCAN_B	Train	108.182
F1572	SCAN_B	Train	53.5422
F1573	SCAN_B	Train	41.5949
F1580	SCAN_B	Train	44.1059
F1600	SCAN_B	Train	64.6248
F1616	SCAN_B	Train	69.356
F1629	SCAN_B	Train	48.1666
F1659	SCAN_B	Train	65.3607
F1670	SCAN_B	Train	38.4991
F1708	SCAN_B	Train	73.8012
F1724	SCAN_B	Train	47.4205
F1728	SCAN_B	Train	45.1637
F1733	SCAN_B	Train	54.6228
F1754	SCAN_B	Train	78.5399
F1767	SCAN_B	Train	71.6821
F1778	SCAN_B	Train	87.8896
F1803	SCAN_B	Train	68.0341
F1806	SCAN_B	Train	49.4506
F1825	SCAN_B	Train	29.1826
F1842	SCAN_B	Train	47.0508
F1862	SCAN_B	Train	44.8061
F1871	SCAN_B	Train	82.2149
F1874	SCAN_B	Train	55.8351
F1894	SCAN_B	Train	102.762
F1934	SCAN_B	Train	32.3048
F1995	SCAN_B	Train	66.0872
F2007	SCAN_B	Train	55.7499
F2009	SCAN_B	Train	50.3941
F2010	SCAN_B	Train	67.7894
F2024	SCAN_B	Train	47.2702
F2032	SCAN_B	Train	56.1933
F2040	SCAN_B	Train	71.4631
F2069	SCAN_B	Train	48.2661
F2073	SCAN_B	Train	37.0634
F2086	SCAN_B	Train	31.3458
F2121	SCAN_B	Train	28.8899
F2128	SCAN_B	Train	70.4907
F2153	SCAN_B	Train	44.9091
F2184	SCAN_B	Train	36.2321
F2218	SCAN_B	Train	36.8312
F2229	SCAN_B	Train	60.7778
F2237	SCAN_B	Train	64.0322
F2247	SCAN_B	Train	72.8114
F2306	SCAN_B	Train	38.6608
F2364	SCAN_B	Train	57.2555
F2405	SCAN_B	Train	67.7366
F2434	SCAN_B	Train	55.4466
F2444	SCAN_B	Train	60.2018
F2455	SCAN_B	Train	81.3623
F2490	SCAN_B	Train	53.6425
F2521	SCAN_B	Train	67.5944
F2530	SCAN_B	Train	40.0515
F2586	SCAN_B	Train	80.3655
F2588	SCAN_B	Train	71.5152
F2595	SCAN_B	Train	75.0795
F2614	SCAN_B	Train	73.7261
F2632	SCAN_B	Train	72.8686
F2643	SCAN_B	Train	93.6595
F2664	SCAN_B	Train	59.4298
F2679	SCAN_B	Train	31.4875
F2684	SCAN_B	Train	66.0996
F2688	SCAN_B	Train	54.9313
F2694	SCAN_B	Train	98.135
F2696	SCAN_B	Train	30.875
F2697	SCAN_B	Train	37.9771
F2715	SCAN_B	Train	55.4939
F2729	SCAN_B	Train	63.0348
F2733	SCAN_B	Train	43.0284
F2745	SCAN_B	Train	34.0354
F2748	SCAN_B	Train	43.2568
F2759	SCAN_B	Train	31.72
F2760	SCAN_B	Train	47.5846
F2776	SCAN_B	Train	44.2227
F2784	SCAN_B	Train	67.7591
F2801	SCAN_B	Train	81.3284
F2842	SCAN_B	Train	37.7327
F2843	SCAN_B	Train	54.6812
F2849	SCAN_B	Train	54.5934
F2860	SCAN_B	Train	58.3757
F2867	SCAN_B	Train	36.8932
F2876	SCAN_B	Train	46.5769
F2877	SCAN_B	Train	61.4526
F2906	SCAN_B	Train	49.32
F2922	SCAN_B	Train	86.5879
F2928	SCAN_B	Train	41.9885
F2935	SCAN_B	Train	68.9742
F2954	SCAN_B	Train	68.1846
F2958	SCAN_B	Train	51.4055
F2964	SCAN_B	Train	58.8888
F2982	SCAN_B	Train	59.6583
F2986	SCAN_B	Train	42.1955
F3001	SCAN_B	Train	45.1748
F3012	SCAN_B	Train	93.5575
F3036	SCAN_B	Train	58.2424
F3038	SCAN_B	Train	58.0598
F3048	SCAN_B	Train	36.6203
F3066	SCAN_B	Train	32.6838
F3086	SCAN_B	Train	72.2208
F3094	SCAN_B	Train	53.723
F3107	SCAN_B	Train	67.6034
F3127	SCAN_B	Train	45.8066
F3153	SCAN_B	Train	63.6679
F3194	SCAN_B	Train	73.5567
F3195	SCAN_B	Train	95.6425
F3212	SCAN_B	Train	36.4719
F3226	SCAN_B	Train	27.3949
F3242	SCAN_B	Train	32.0459
F3250	SCAN_B	Train	45.7407
F3268	SCAN_B	Train	60.4897
F242	SCAN_B	Train	62.4901
F267	SCAN_B	Train	41.6082
F468	SCAN_B	Train	92.4644
F510	SCAN_B	Train	38.8199
F571	SCAN_B	Train	53.1796
F577	SCAN_B	Train	102.398
F598	SCAN_B	Train	46.7453
F724	SCAN_B	Train	68.2703
F819	SCAN_B	Train	68.2276
F967	SCAN_B	Train	41.0357
F1076	SCAN_B	Train	84.9389
F1077	SCAN_B	Train	28.2888
F1097	SCAN_B	Train	48.4899
F1336	SCAN_B	Train	48.5462
F1438	SCAN_B	Train	48.4277
F1441	SCAN_B	Train	86.8874
F1745	SCAN_B	Train	59.6297
F1915	SCAN_B	Train	39.3889
F1943	SCAN_B	Train	43.4541
F2038	SCAN_B	Train	54.6778
F2249	SCAN_B	Train	68.7852
F2331	SCAN_B	Train	44.0481
F2407	SCAN_B	Train	74.8367
F2613	SCAN_B	Train	51.1968
F3076	SCAN_B	Train	67.3775
F3088	SCAN_B	Train	33.2047
F3186	SCAN_B	Train	35.0769
GSM519118	GEO_data	Train	44.6486
GSM519155	GEO_data	Train	19.5262
GSM519164	GEO_data	Train	36.9488
GSM519176	GEO_data	Train	32.8833
GSM519224	GEO_data	Train	55.3868
GSM519236	GEO_data	Train	56.2273
GSM519269	GEO_data	Train	53.8667
GSM519309	GEO_data	Train	39.6877
GSM519314	GEO_data	Train	21.4975
GSM519322	GEO_data	Train	51.5619
GSM1416043	GEO_data	Train	35.2137
GSM1416057	GEO_data	Train	37.1231
GSM1416070	GEO_data	Train	53.7705
GSM1416073	GEO_data	Train	55.44
GSM1416097	GEO_data	Train	66.4416
GSM1416118	GEO_data	Train	75.0694
GSM1416126	GEO_data	Train	57.7897
GSM1416127	GEO_data	Train	80.3323
GSM1416141	GEO_data	Train	53.7405
GSM1416149	GEO_data	Train	60.6831
GSM1416158	GEO_data	Train	50.6652
GSM1416166	GEO_data	Train	46.2479
GSM1416168	GEO_data	Train	51.5569
GSM1416177	GEO_data	Train	54.0877
GSM1416195	GEO_data	Train	60.2188
GSM1416198	GEO_data	Train	52.8035
GSM1416202	GEO_data	Train	66.0609
GSM1416207	GEO_data	Train	70.5378
GSM1416210	GEO_data	Train	60.9513
GSM1416221	GEO_data	Train	74.8628
GSM1416226	GEO_data	Train	60.7479
GSM1416231	GEO_data	Train	83.6459
GSM1416260	GEO_data	Train	55.1762
GSM1416267	GEO_data	Train	51.9164
GSM1416288	GEO_data	Train	85.637
GSM1416291	GEO_data	Train	46.715
GSM1416294	GEO_data	Train	33.701
MB.0020	Metabric	Train	64.5898
MB.0050	Metabric	Train	15.1436
MB.0160	Metabric	Train	53.4501
MB.0169	Metabric	Train	49.8705
MB.0171	Metabric	Train	29.368
MB.0189	Metabric	Train	68.5069
MB.0205	Metabric	Train	26.3916
MB.0228	Metabric	Train	43.966
MB.0244	Metabric	Train	30.2639
MB.0253	Metabric	Train	41.2577
MB.0280	Metabric	Train	37.5071
MB.0288	Metabric	Train	65.5605
MB.0305	Metabric	Train	59.8905
MB.0318	Metabric	Train	63.7161
MB.0342	Metabric	Train	40.4304
MB.0343	Metabric	Train	51.5522
MB.0344	Metabric	Train	14.2931
MB.0375	Metabric	Train	39.0072
MB.0388	Metabric	Train	28.4755
MB.0392	Metabric	Train	42.4343
MB.0426	Metabric	Train	27.4029
MB.0458	Metabric	Train	33.8642
MB.0487	Metabric	Train	35.8082
MB.0496	Metabric	Train	28.5372
MB.0524	Metabric	Train	31.9206
MB.0531	Metabric	Train	38.3521
MB.0542	Metabric	Train	49.5588
MB.0545	Metabric	Train	55.811
MB.0546	Metabric	Train	25.7733
MB.0551	Metabric	Train	68.096
MB.0564	Metabric	Train	114.345
MB.0588	Metabric	Train	45.2677
MB.0597	Metabric	Train	55.5084
MB.0619	Metabric	Train	31.4161
MB.0623	Metabric	Train	28.6658
MB.0628	Metabric	Train	48.1596
MB.0638	Metabric	Train	63.5754
MB.0640	Metabric	Train	25.3589
MB.0655	Metabric	Train	29.6689
MB.0662	Metabric	Train	54.1863
MB.0872	Metabric	Train	35.9156
MB.2744	Metabric	Train	19.0677
MB.2754	Metabric	Train	64.3933
MB.2815	Metabric	Train	10.9751
MB.2900	Metabric	Train	48.2224
MB.3085	Metabric	Train	49.6117
MB.3295	Metabric	Train	32.4644
MB.3429	Metabric	Train	28.6888
MB.3536	Metabric	Train	56.4771
MB.4362	Metabric	Train	42.5782
MB.4375	Metabric	Train	21.7825
MB.4484	Metabric	Train	53.3247
MB.4603	Metabric	Train	29.6775
MB.4653	Metabric	Train	54.8367
MB.4712	Metabric	Train	50.2713
MB.4718	Metabric	Train	26.1908
MB.4738	Metabric	Train	12.2379
MB.4743	Metabric	Train	16.1574
MB.4746	Metabric	Train	18.4792
MB.4784	Metabric	Train	53.4758
MB.4798	Metabric	Train	15.1303
MB.4887	Metabric	Train	65.446
MB.4897	Metabric	Train	17.4102
MB.4978	Metabric	Train	34.1382
MB.5019	Metabric	Train	73.4288
MB.5058	Metabric	Train	71.7977
MB.5081	Metabric	Train	58.7641
MB.5110	Metabric	Train	83.3006
MB.5113	Metabric	Train	46.8182
MB.5145	Metabric	Train	55.7023
MB.5150	Metabric	Train	67.7133
MB.5154	Metabric	Train	43.6156
MB.5155	Metabric	Train	27.1657
MB.5157	Metabric	Train	75.4262
MB.5161	Metabric	Train	14.8689
MB.5164	Metabric	Train	35.5521
MB.5171	Metabric	Train	30.1173
MB.5178	Metabric	Train	27.3584
MB.5214	Metabric	Train	61.873
MB.5238	Metabric	Train	63.2245
MB.5277	Metabric	Train	43.0645
MB.5278	Metabric	Train	56.346
MB.5280	Metabric	Train	58.6607
MB.5302	Metabric	Train	36.9884
MB.5308	Metabric	Train	44.2388
MB.5326	Metabric	Train	64.989
MB.5345	Metabric	Train	30.9686
MB.5351	Metabric	Train	39.6316
MB.5364	Metabric	Train	38.4132
MB.5368	Metabric	Train	65.1652
MB.5453	Metabric	Train	40.7629
MB.5467	Metabric	Train	28.1206
MB.5640	Metabric	Train	28.0555
MB.5652	Metabric	Train	48.8928
MB.6019	Metabric	Train	62.8378
MB.6023	Metabric	Train	38.4362
MB.6042	Metabric	Train	21.4932
MB.6059	Metabric	Train	24.8149
MB.6063	Metabric	Train	80.425
MB.6092	Metabric	Train	46.7572
MB.6101	Metabric	Train	57.0632
MB.6125	Metabric	Train	36.0675
MB.6194	Metabric	Train	72.9621
MB.6204	Metabric	Train	45.3723
MB.6208	Metabric	Train	30.9536
MB.6226	Metabric	Train	71.498
MB.6231	Metabric	Train	70.2313
MB.6319	Metabric	Train	29.5547
MB.7057	Metabric	Train	69.2787
MB.7058	Metabric	Train	24.7687
MB.7074	Metabric	Train	40.5685
MB.7127	Metabric	Train	50.6731
MB.7187	Metabric	Train	54.6392
MB.7228	Metabric	Train	15.4963
TCGA.BH.A42U	TCGA_BRCA	Train	24.9103
TCGA.AO.A03R	TCGA_BRCA	Train	48.7749
TCGA.GM.A2DD	TCGA_BRCA	Train	60.7525
TCGA.OL.A5D6	TCGA_BRCA	Train	69.5446
TCGA.B6.A0RQ	TCGA_BRCA	Train	36.0362
TCGA.LD.A9QF	TCGA_BRCA	Train	43.3806
TCGA.A2.A25A	TCGA_BRCA	Train	14.7327
TCGA.D8.A1XW	TCGA_BRCA	Train	59.2206
TCGA.EW.A1P1	TCGA_BRCA	Train	38.1343
TCGA.AO.A1KO	TCGA_BRCA	Train	48.4994
TCGA.BH.A1FU	TCGA_BRCA	Train	56.0299
TCGA.A2.A0CL	TCGA_BRCA	Train	30.0967
TCGA.AC.A2FK	TCGA_BRCA	Train	21.5363
TCGA.PL.A8LY	TCGA_BRCA	Train	40.0498
TCGA.AO.A03U	TCGA_BRCA	Train	74.5458
TCGA.BH.A8FZ	TCGA_BRCA	Train	25.575
TCGA.A2.A0CZ	TCGA_BRCA	Train	31.3251
TCGA.A2.A1G6	TCGA_BRCA	Train	22.2416
TCGA.OL.A5RY	TCGA_BRCA	Train	41.2581
TCGA.A2.A3XW	TCGA_BRCA	Train	41.8221
TCGA.E2.A108	TCGA_BRCA	Train	29.2699
TCGA.AC.A3YI	TCGA_BRCA	Train	29.7088
TCGA.BH.A6R9	TCGA_BRCA	Train	57.1029
TCGA.AR.A1AO	TCGA_BRCA	Train	42.2063
TCGA.AR.A2LQ	TCGA_BRCA	Train	37.8222
TCGA.BH.A28O	TCGA_BRCA	Train	14.3735
TCGA.A1.A0SB	TCGA_BRCA	Train	74.6594
TCGA.OL.A97C	TCGA_BRCA	Train	50.764
TCGA.BH.A208	TCGA_BRCA	Train	59.3594
TCGA.A2.A4RY	TCGA_BRCA	Train	23.9403
TCGA.LL.A441	TCGA_BRCA	Train	42.0929
TCGA.EW.A1P7	TCGA_BRCA	Train	33.7435
TCGA.LL.A73Z	TCGA_BRCA	Train	49.1366
F5	SCAN_B	Train	40.5194
F40	SCAN_B	Train	47.5425
F150	SCAN_B	Train	27.3571
F234	SCAN_B	Train	32.5204
F272	SCAN_B	Train	32.4768
F284	SCAN_B	Train	83.4629
F319	SCAN_B	Train	32.3868
F337	SCAN_B	Train	36.1381
F423	SCAN_B	Train	41.2883
F471	SCAN_B	Train	62.1414
F499	SCAN_B	Train	21.9636
F527	SCAN_B	Train	59.5216
F586	SCAN_B	Train	36.1602
F587	SCAN_B	Train	53.2746
F619	SCAN_B	Train	22.489
F629	SCAN_B	Train	37.6652
F646	SCAN_B	Train	72.374
F657	SCAN_B	Train	32.849
F663	SCAN_B	Train	23.0204
F677	SCAN_B	Train	35.4326
F680	SCAN_B	Train	18.7683
F682	SCAN_B	Train	49.9331
F684	SCAN_B	Train	25.4979
F716	SCAN_B	Train	23.5826
F736	SCAN_B	Train	33.4866
F741	SCAN_B	Train	54.7324
F748	SCAN_B	Train	48.7154
F751	SCAN_B	Train	50.5485
F755	SCAN_B	Train	58.5791
F764	SCAN_B	Train	48.6888
F768	SCAN_B	Train	18.0206
F770	SCAN_B	Train	35.0753
F781	SCAN_B	Train	31.2847
F818	SCAN_B	Train	14.53
F862	SCAN_B	Train	20.3292
F871	SCAN_B	Train	35.3588
F893	SCAN_B	Train	73.4023
F909	SCAN_B	Train	36.7264
F938	SCAN_B	Train	46.305
F941	SCAN_B	Train	24.9013
F971	SCAN_B	Train	23.3953
F993	SCAN_B	Train	21.1457
F1013	SCAN_B	Train	22.7827
F1038	SCAN_B	Train	43.7778
F1039	SCAN_B	Train	19.2541
F1046	SCAN_B	Train	33.4904
F1106	SCAN_B	Train	52.338
F1108	SCAN_B	Train	33.0838
F1116	SCAN_B	Train	24.0655
F1117	SCAN_B	Train	38.0093
F1126	SCAN_B	Train	33.2212
F1129	SCAN_B	Train	22.4576
F1135	SCAN_B	Train	25.0501
F1149	SCAN_B	Train	19.632
F1192	SCAN_B	Train	42.8476
F1219	SCAN_B	Train	21.4238
F1229	SCAN_B	Train	40.6396
F1233	SCAN_B	Train	40.3753
F1249	SCAN_B	Train	57.2853
F1269	SCAN_B	Train	18.1719
F1290	SCAN_B	Train	26.244
F1314	SCAN_B	Train	35.4749
F1323	SCAN_B	Train	19.9857
F1345	SCAN_B	Train	14.806
F1353	SCAN_B	Train	20.4809
F1356	SCAN_B	Train	39.2212
F1397	SCAN_B	Train	32.0554
F1447	SCAN_B	Train	41.7611
F1472	SCAN_B	Train	31.3662
F1504	SCAN_B	Train	27.2462
F1505	SCAN_B	Train	31.9604
F1553	SCAN_B	Train	26.6527
F1592	SCAN_B	Train	24.8708
F1593	SCAN_B	Train	53.2557
F1598	SCAN_B	Train	50.6585
F1627	SCAN_B	Train	43.5391
F1652	SCAN_B	Train	37.1786
F1699	SCAN_B	Train	36.2373
F1700	SCAN_B	Train	25.725
F1709	SCAN_B	Train	21.2235
F1734	SCAN_B	Train	13.2139
F1736	SCAN_B	Train	22.2761
F1756	SCAN_B	Train	34.5227
F1758	SCAN_B	Train	16.3107
F1787	SCAN_B	Train	29.6631
F1788	SCAN_B	Train	55.3951
F1792	SCAN_B	Train	22.7478
F1800	SCAN_B	Train	34.5662
F1818	SCAN_B	Train	31.8045
F1863	SCAN_B	Train	42.2961
F1910	SCAN_B	Train	36.7902
F1968	SCAN_B	Train	51.5356
F1994	SCAN_B	Train	39.4205
F1998	SCAN_B	Train	30.5131
F2014	SCAN_B	Train	24.8884
F2025	SCAN_B	Train	23.3899
F2027	SCAN_B	Train	64.6464
F2029	SCAN_B	Train	33.8223
F2044	SCAN_B	Train	20.3623
F2052	SCAN_B	Train	26.3745
F2063	SCAN_B	Train	34.9951
F2112	SCAN_B	Train	28.41
F2145	SCAN_B	Train	34.0412
F2173	SCAN_B	Train	20.2479
F2176	SCAN_B	Train	55.4011
F2198	SCAN_B	Train	50.6797
F2199	SCAN_B	Train	52.5871
F2221	SCAN_B	Train	26.7923
F2259	SCAN_B	Train	24.1385
F2302	SCAN_B	Train	37.3568
F2333	SCAN_B	Train	38.7545
F2344	SCAN_B	Train	31.9825
F2360	SCAN_B	Train	47.5704
F2375	SCAN_B	Train	25.2327
F2387	SCAN_B	Train	23.4349
F2389	SCAN_B	Train	35.6371
F2410	SCAN_B	Train	46.9446
F2423	SCAN_B	Train	61.6028
F2460	SCAN_B	Train	35.7957
F2506	SCAN_B	Train	81.7472
F2519	SCAN_B	Train	47.2263
F2524	SCAN_B	Train	33.2827
F2529	SCAN_B	Train	23.7042
F2535	SCAN_B	Train	25.3707
F2555	SCAN_B	Train	34.9281
F2581	SCAN_B	Train	47.1553
F2593	SCAN_B	Train	38.806
F2601	SCAN_B	Train	56.5381
F2624	SCAN_B	Train	60.8552
F2645	SCAN_B	Train	43.1112
F2708	SCAN_B	Train	48.7682
F2728	SCAN_B	Train	30.572
F2732	SCAN_B	Train	28.6023
F2743	SCAN_B	Train	12.3704
F2750	SCAN_B	Train	45.8231
F2761	SCAN_B	Train	19.7811
F2773	SCAN_B	Train	31.6669
F2789	SCAN_B	Train	23.4909
F2854	SCAN_B	Train	29.0405
F2859	SCAN_B	Train	56.7073
F2910	SCAN_B	Train	29.4654
F2917	SCAN_B	Train	38.4353
F2968	SCAN_B	Train	61.4651
F2990	SCAN_B	Train	44.8447
F3019	SCAN_B	Train	53.1196
F3037	SCAN_B	Train	25.1572
F3057	SCAN_B	Train	27.782
F3068	SCAN_B	Train	38.9368
F3108	SCAN_B	Train	41.5425
F3113	SCAN_B	Train	46.6887
F3122	SCAN_B	Train	42.1985
F3157	SCAN_B	Train	26.4967
F3162	SCAN_B	Train	30.4756
F3166	SCAN_B	Train	63.7649
F3178	SCAN_B	Train	26.5964
F3231	SCAN_B	Train	27.0572
F3259	SCAN_B	Train	35.341
F3263	SCAN_B	Train	35.8974
F7	SCAN_B	Train	28.1238
F359	SCAN_B	Train	36.1011
F860	SCAN_B	Train	29.9556
F974	SCAN_B	Train	51.1638
F976	SCAN_B	Train	16.0283
F1073	SCAN_B	Train	29.6715
F1092	SCAN_B	Train	39.6832
F1113	SCAN_B	Train	32.632
F1137	SCAN_B	Train	37.7253
F1439	SCAN_B	Train	32.7894
F1815	SCAN_B	Train	21.7836
F1834	SCAN_B	Train	24.2505
F1942	SCAN_B	Train	30.7081
F3082	SCAN_B	Train	51.3601
GSM519119	GEO_data	Train	17.4704
GSM519123	GEO_data	Train	29.5055
GSM519128	GEO_data	Train	34.8263
GSM519132	GEO_data	Train	14.974
GSM519146	GEO_data	Train	40.9325
GSM519147	GEO_data	Train	36.752
GSM519148	GEO_data	Train	55.3637
GSM519150	GEO_data	Train	28.995
GSM519156	GEO_data	Train	63.6452
GSM519157	GEO_data	Train	42.0988
GSM519159	GEO_data	Train	26.1984
GSM519160	GEO_data	Train	14.2655
GSM519169	GEO_data	Train	53.4484
GSM519173	GEO_data	Train	25.6122
GSM519174	GEO_data	Train	16.8483
GSM519175	GEO_data	Train	26.2723
GSM519178	GEO_data	Train	43.2932
GSM519183	GEO_data	Train	54.7313
GSM519185	GEO_data	Train	32.6384
GSM519192	GEO_data	Train	21.0565
GSM519195	GEO_data	Train	46.6869
GSM519206	GEO_data	Train	18.701
GSM519208	GEO_data	Train	30.3374
GSM519209	GEO_data	Train	37.8253
GSM519211	GEO_data	Train	33.003
GSM519212	GEO_data	Train	33.8567
GSM519214	GEO_data	Train	51.7696
GSM519220	GEO_data	Train	36.9613
GSM519221	GEO_data	Train	11.624
GSM519226	GEO_data	Train	47.2978
GSM519229	GEO_data	Train	45.7489
GSM519233	GEO_data	Train	22.0638
GSM519240	GEO_data	Train	20.861
GSM519246	GEO_data	Train	46.9216
GSM519248	GEO_data	Train	53.354
GSM519250	GEO_data	Train	25.9903
GSM519253	GEO_data	Train	63.8439
GSM519254	GEO_data	Train	29.5849
GSM519255	GEO_data	Train	27.1435
GSM519256	GEO_data	Train	34.7425
GSM519260	GEO_data	Train	18.5826
GSM519271	GEO_data	Train	35.6852
GSM519275	GEO_data	Train	33.3175
GSM519278	GEO_data	Train	18.6438
GSM519280	GEO_data	Train	57.9046
GSM519286	GEO_data	Train	21.8264
GSM519287	GEO_data	Train	25.5434
GSM519290	GEO_data	Train	23.0591
GSM519291	GEO_data	Train	24.0845
GSM519307	GEO_data	Train	16.4348
GSM519311	GEO_data	Train	22.1104
GSM519316	GEO_data	Train	15.2978
GSM519319	GEO_data	Train	40.1256
GSM519323	GEO_data	Train	34.1952
GSM519326	GEO_data	Train	38.9749
GSM519330	GEO_data	Train	29.0717
GSM519331	GEO_data	Train	18.5761
GSM519336	GEO_data	Train	30.1127
GSM519338	GEO_data	Train	11.4472
GSM519340	GEO_data	Train	41.5954
GSM519349	GEO_data	Train	45.3954
GSM519351	GEO_data	Train	33.7174
GSM519354	GEO_data	Train	24.1336
GSM519356	GEO_data	Train	39.9986
GSM519363	GEO_data	Train	20.644
GSM519366	GEO_data	Train	22.9729
GSM519368	GEO_data	Train	59.7434
GSM519371	GEO_data	Train	65.042
GSM519377	GEO_data	Train	34.7896
GSM519378	GEO_data	Train	42.8546
GSM519379	GEO_data	Train	29.8842
GSM519391	GEO_data	Train	45.1766
GSM519395	GEO_data	Train	13.8691
GSM519397	GEO_data	Train	22.9632
GSM519402	GEO_data	Train	23.2494
GSM519406	GEO_data	Train	18.2654
GSM519407	GEO_data	Train	28.9762
GSM519408	GEO_data	Train	33.6856
GSM519411	GEO_data	Train	31.9754
GSM519413	GEO_data	Train	16.4118
GSM519415	GEO_data	Train	31.4212
GSM519425	GEO_data	Train	55.7206
GSM519426	GEO_data	Train	23.1995
GSM519427	GEO_data	Train	22.546
GSM519428	GEO_data	Train	26.8675
GSM519429	GEO_data	Train	16.9556
GSM519430	GEO_data	Train	40.8722
GSM519438	GEO_data	Train	19.3345
GSM519440	GEO_data	Train	17.7205
GSM519442	GEO_data	Train	38.1476
GSM519443	GEO_data	Train	15.3824
GSM1415990	GEO_data	Train	62.2545
GSM1415993	GEO_data	Train	30.9226
GSM1415995	GEO_data	Train	47.5912
GSM1415997	GEO_data	Train	53.8327
GSM1416012	GEO_data	Train	48.3862
GSM1416016	GEO_data	Train	34.0449
GSM1416021	GEO_data	Train	74.4397
GSM1416024	GEO_data	Train	39.2845
GSM1416039	GEO_data	Train	71.6249
GSM1416055	GEO_data	Train	60.9338
GSM1416056	GEO_data	Train	51.8454
GSM1416084	GEO_data	Train	40.8699
GSM1416085	GEO_data	Train	45.0689
GSM1416090	GEO_data	Train	66.8358
GSM1416100	GEO_data	Train	56.3524
GSM1416110	GEO_data	Train	59.1891
GSM1416122	GEO_data	Train	61.5183
GSM1416154	GEO_data	Train	86.2516
GSM1416167	GEO_data	Train	32.6406
GSM1416170	GEO_data	Train	71.404
GSM1416197	GEO_data	Train	54.1447
GSM1416204	GEO_data	Train	49.793
GSM1416208	GEO_data	Train	53.4764
GSM1416211	GEO_data	Train	82.8174
GSM1416218	GEO_data	Train	52.433
GSM1416219	GEO_data	Train	76.8136
GSM1416234	GEO_data	Train	84.8744
GSM1416247	GEO_data	Train	73.8685
GSM1416248	GEO_data	Train	60.0854
GSM1416279	GEO_data	Train	41.7597
GSM1416284	GEO_data	Train	48.5745
GSM1416289	GEO_data	Train	55.343
GSM1416293	GEO_data	Train	39.2843
MB.0002	Metabric	Train	28.5021
MB.0036	Metabric	Train	50.8422
MB.0059	Metabric	Train	48.7805
MB.0068	Metabric	Train	23.8665
MB.0097	Metabric	Train	66.2593
MB.0106	Metabric	Train	50.9306
MB.0111	Metabric	Train	33.4704
MB.0112	Metabric	Train	68.741
MB.0117	Metabric	Train	40.9183
MB.0121	Metabric	Train	47.6776
MB.0126	Metabric	Train	51.7457
MB.0130	Metabric	Train	36.7484
MB.0131	Metabric	Train	87.5876
MB.0139	Metabric	Train	21.1639
MB.0142	Metabric	Train	62.4045
MB.0143	Metabric	Train	67.0621
MB.0145	Metabric	Train	22.2044
MB.0154	Metabric	Train	32.7923
MB.0165	Metabric	Train	60.2874
MB.0166	Metabric	Train	24.8769
MB.0170	Metabric	Train	54.3871
MB.0172	Metabric	Train	12.8869
MB.0175	Metabric	Train	46.8126
MB.0176	Metabric	Train	27.2694
MB.0180	Metabric	Train	33.2402
MB.0181	Metabric	Train	22.1981
MB.0184	Metabric	Train	51.9449
MB.0199	Metabric	Train	28.1116
MB.0202	Metabric	Train	43.2175
MB.0203	Metabric	Train	41.711
MB.0204	Metabric	Train	53.7314
MB.0207	Metabric	Train	29.1004
MB.0223	Metabric	Train	68.3806
MB.0224	Metabric	Train	16.0934
MB.0226	Metabric	Train	23.4224
MB.0229	Metabric	Train	29.2179
MB.0232	Metabric	Train	12.4524
MB.0233	Metabric	Train	51.3155
MB.0235	Metabric	Train	48.7431
MB.0236	Metabric	Train	26.9607
MB.0239	Metabric	Train	59.7163
MB.0245	Metabric	Train	33.1765
MB.0247	Metabric	Train	17.5784
MB.0248	Metabric	Train	53.3571
MB.0256	Metabric	Train	30.3169
MB.0257	Metabric	Train	49.4245
MB.0258	Metabric	Train	40.4815
MB.0260	Metabric	Train	33.2329
MB.0263	Metabric	Train	34.125
MB.0266	Metabric	Train	63.8449
MB.0295	Metabric	Train	15.0313
MB.0301	Metabric	Train	63.4852
MB.0302	Metabric	Train	55.1453
MB.0310	Metabric	Train	24.641
MB.0317	Metabric	Train	63.5831
MB.0320	Metabric	Train	17.0539
MB.0321	Metabric	Train	62.7227
MB.0322	Metabric	Train	77.3341
MB.0324	Metabric	Train	51.7347
MB.0327	Metabric	Train	39.7549
MB.0345	Metabric	Train	19.5514
MB.0353	Metabric	Train	68.1412
MB.0358	Metabric	Train	43.1467
MB.0364	Metabric	Train	48.8858
MB.0366	Metabric	Train	31.7477
MB.0382	Metabric	Train	19.0319
MB.0386	Metabric	Train	39.7622
MB.0394	Metabric	Train	41.1288
MB.0397	Metabric	Train	36.0611
MB.0404	Metabric	Train	49.1172
MB.0408	Metabric	Train	24.2199
MB.0411	Metabric	Train	26.1521
MB.0419	Metabric	Train	69.286
MB.0425	Metabric	Train	80.0202
MB.0427	Metabric	Train	27.2179
MB.0445	Metabric	Train	28.7844
MB.0454	Metabric	Train	70.2885
MB.0468	Metabric	Train	72.4077
MB.0471	Metabric	Train	49.0669
MB.0475	Metabric	Train	49.6526
MB.0480	Metabric	Train	44.3079
MB.0485	Metabric	Train	42.1042
MB.0486	Metabric	Train	37.8066
MB.0490	Metabric	Train	43.9542
MB.0501	Metabric	Train	50.9022
MB.0504	Metabric	Train	20.2032
MB.0507	Metabric	Train	28.6138
MB.0511	Metabric	Train	33.0928
MB.0512	Metabric	Train	37.1045
MB.0513	Metabric	Train	56.4717
MB.0517	Metabric	Train	25.5165
MB.0528	Metabric	Train	36.5101
MB.0529	Metabric	Train	46.3609
MB.0535	Metabric	Train	33.0139
MB.0538	Metabric	Train	49.1464
MB.0541	Metabric	Train	27.4074
MB.0553	Metabric	Train	80.4811
MB.0559	Metabric	Train	47.8628
MB.0568	Metabric	Train	22.9025
MB.0571	Metabric	Train	32.9001
MB.0575	Metabric	Train	28.6031
MB.0583	Metabric	Train	43.4683
MB.0596	Metabric	Train	51.856
MB.0599	Metabric	Train	42.8727
MB.0600	Metabric	Train	31.5796
MB.0603	Metabric	Train	44.1825
MB.0605	Metabric	Train	18.4461
MB.0607	Metabric	Train	33.6839
MB.0609	Metabric	Train	76.8869
MB.0614	Metabric	Train	28.7044
MB.0621	Metabric	Train	39.6131
MB.0624	Metabric	Train	23.7514
MB.0631	Metabric	Train	48.154
MB.0636	Metabric	Train	70.717
MB.0642	Metabric	Train	71.9353
MB.0649	Metabric	Train	27.5386
MB.0654	Metabric	Train	30.6452
MB.0661	Metabric	Train	81.0572
MB.0880	Metabric	Train	54.2356
MB.0891	Metabric	Train	17.2988
MB.0899	Metabric	Train	18.0913
MB.0904	Metabric	Train	46.2066
MB.2513	Metabric	Train	57.3362
MB.2564	Metabric	Train	16.9347
MB.2610	Metabric	Train	14.6908
MB.2669	Metabric	Train	76.5742
MB.2711	Metabric	Train	23.3823
MB.2712	Metabric	Train	20.3713
MB.2721	Metabric	Train	19.1443
MB.2725	Metabric	Train	12.5416
MB.2745	Metabric	Train	25.3685
MB.2747	Metabric	Train	47.0311
MB.2749	Metabric	Train	37.6462
MB.2750	Metabric	Train	38.8182
MB.2752	Metabric	Train	42.6366
MB.2770	Metabric	Train	15.1919
MB.2779	Metabric	Train	21.6044
MB.2790	Metabric	Train	50.1387
MB.2791	Metabric	Train	17.2667
MB.2797	Metabric	Train	33.6205
MB.2820	Metabric	Train	20.3008
MB.2838	Metabric	Train	22.029
MB.2840	Metabric	Train	20.1159
MB.2848	Metabric	Train	27.1834
MB.2851	Metabric	Train	31.1909
MB.2854	Metabric	Train	26.1667
MB.2863	Metabric	Train	32.301
MB.2867	Metabric	Train	16.4166
MB.2916	Metabric	Train	13.0429
MB.2933	Metabric	Train	28.607
MB.2947	Metabric	Train	27.4229
MB.2951	Metabric	Train	24.5006
MB.2952	Metabric	Train	33.9174
MB.2960	Metabric	Train	34.0327
MB.2966	Metabric	Train	21.3957
MB.2970	Metabric	Train	27.9352
MB.2971	Metabric	Train	19.5832
MB.2977	Metabric	Train	34.8605
MB.2994	Metabric	Train	26.4328
MB.2996	Metabric	Train	19.6204
MB.2999	Metabric	Train	36.7818
MB.3005	Metabric	Train	25.7689
MB.3008	Metabric	Train	23.5354
MB.3021	Metabric	Train	35.5551
MB.3026	Metabric	Train	38.3537
MB.3032	Metabric	Train	12.6713
MB.3033	Metabric	Train	37.0606
MB.3035	Metabric	Train	27.0714
MB.3049	Metabric	Train	21.6871
MB.3064	Metabric	Train	26.9079
MB.3079	Metabric	Train	14.9081
MB.3088	Metabric	Train	29.0373
MB.3102	Metabric	Train	26.7038
MB.3104	Metabric	Train	51.8985
MB.3105	Metabric	Train	30.8357
MB.3110	Metabric	Train	34.9152
MB.3121	Metabric	Train	41.8928
MB.3167	Metabric	Train	53.2868
MB.3171	Metabric	Train	44.2963
MB.3222	Metabric	Train	68.1982
MB.3228	Metabric	Train	14.9667
MB.3252	Metabric	Train	17.7723
MB.3254	Metabric	Train	31.6592
MB.3298	Metabric	Train	21.899
MB.3344	Metabric	Train	9.69568
MB.3351	Metabric	Train	21.9264
MB.3365	Metabric	Train	23.9951
MB.3378	Metabric	Train	36.9087
MB.3379	Metabric	Train	50.6984
MB.3381	Metabric	Train	13.1561
MB.3403	Metabric	Train	29.1128
MB.3412	Metabric	Train	31.0847
MB.3430	Metabric	Train	43.2753
MB.3439	Metabric	Train	19.95
MB.3450	Metabric	Train	27.6393
MB.3462	Metabric	Train	11.4615
MB.3510	Metabric	Train	65.6714
MB.3545	Metabric	Train	24.4156
MB.3547	Metabric	Train	42.3702
MB.3548	Metabric	Train	38.5153
MB.3781	Metabric	Train	27.1571
MB.3797	Metabric	Train	27.7972
MB.3823	Metabric	Train	38.4156
MB.3850	Metabric	Train	39.7377
MB.3852	Metabric	Train	21.9334
MB.3854	Metabric	Train	25.2444
MB.3871	Metabric	Train	41.6606
MB.3874	Metabric	Train	28.0947
MB.4001	Metabric	Train	70.7674
MB.4011	Metabric	Train	61.6405
MB.4018	Metabric	Train	59.8639
MB.4033	Metabric	Train	34.7172
MB.4120	Metabric	Train	64.7683
MB.4140	Metabric	Train	69.3551
MB.4230	Metabric	Train	57.8579
MB.4234	Metabric	Train	32.2933
MB.4264	Metabric	Train	39.3868
MB.4266	Metabric	Train	59.7069
MB.4282	Metabric	Train	55.3544
MB.4283	Metabric	Train	44.0418
MB.4292	Metabric	Train	40.4295
MB.4293	Metabric	Train	38.563
MB.4306	Metabric	Train	58.6303
MB.4310	Metabric	Train	54.7954
MB.4313	Metabric	Train	36.8153
MB.4322	Metabric	Train	53.7156
MB.4323	Metabric	Train	54.3247
MB.4328	Metabric	Train	58.7586
MB.4329	Metabric	Train	50.0047
MB.4342	Metabric	Train	35.7923
MB.4357	Metabric	Train	51.6985
MB.4368	Metabric	Train	52.6205
MB.4374	Metabric	Train	67.2826
MB.4390	Metabric	Train	54.5156
MB.4418	Metabric	Train	29.6961
MB.4421	Metabric	Train	39.9759
MB.4529	Metabric	Train	48.3485
MB.4557	Metabric	Train	17.2752
MB.4578	Metabric	Train	47.8299
MB.4593	Metabric	Train	26.6691
MB.4599	Metabric	Train	43.3884
MB.4623	Metabric	Train	25.964
MB.4627	Metabric	Train	54.2915
MB.4633	Metabric	Train	26.7288
MB.4634	Metabric	Train	58.8934
MB.4641	Metabric	Train	52.8977
MB.4655	Metabric	Train	61.3666
MB.4661	Metabric	Train	25.0665
MB.4665	Metabric	Train	42.6172
MB.4670	Metabric	Train	63.6642
MB.4672	Metabric	Train	48.9757
MB.4674	Metabric	Train	79.9174
MB.4675	Metabric	Train	17.5525
MB.4681	Metabric	Train	34.2785
MB.4686	Metabric	Train	54.2901
MB.4687	Metabric	Train	59.228
MB.4691	Metabric	Train	38.8679
MB.4698	Metabric	Train	26.2562
MB.4701	Metabric	Train	19.5564
MB.4704	Metabric	Train	57.6819
MB.4705	Metabric	Train	29.21
MB.4706	Metabric	Train	64.2103
MB.4708	Metabric	Train	37.5915
MB.4709	Metabric	Train	26.1064
MB.4710	Metabric	Train	40.9715
MB.4716	Metabric	Train	45.52
MB.4719	Metabric	Train	69.1648
MB.4729	Metabric	Train	68.4528
MB.4730	Metabric	Train	63.3048
MB.4739	Metabric	Train	34.3193
MB.4742	Metabric	Train	64.9039
MB.4749	Metabric	Train	66.4397
MB.4752	Metabric	Train	68.9642
MB.4760	Metabric	Train	31.3077
MB.4762	Metabric	Train	33.1712
MB.4764	Metabric	Train	16.2598
MB.4771	Metabric	Train	23.1642
MB.4778	Metabric	Train	33.1231
MB.4785	Metabric	Train	63.1582
MB.4790	Metabric	Train	67.1799
MB.4797	Metabric	Train	47.264
MB.4800	Metabric	Train	88.7914
MB.4805	Metabric	Train	88.3174
MB.4806	Metabric	Train	25.9702
MB.4820	Metabric	Train	74.5145
MB.4822	Metabric	Train	43.2787
MB.4843	Metabric	Train	16.2767
MB.4849	Metabric	Train	80.7654
MB.4851	Metabric	Train	67.1543
MB.4853	Metabric	Train	11.5444
MB.4855	Metabric	Train	84.3661
MB.4860	Metabric	Train	24.4627
MB.4866	Metabric	Train	23.0488
MB.4867	Metabric	Train	15.4153
MB.4869	Metabric	Train	75.8604
MB.4870	Metabric	Train	34.7138
MB.4878	Metabric	Train	69.7008
MB.4882	Metabric	Train	27.1427
MB.4894	Metabric	Train	39.5309
MB.4898	Metabric	Train	62.0958
MB.4899	Metabric	Train	11.2203
MB.4906	Metabric	Train	47.3019
MB.4933	Metabric	Train	25.5731
MB.4941	Metabric	Train	58.2503
MB.4959	Metabric	Train	47.8992
MB.4961	Metabric	Train	26.6555
MB.4965	Metabric	Train	43.4258
MB.4967	Metabric	Train	52.0938
MB.4968	Metabric	Train	36.6676
MB.4976	Metabric	Train	38.1359
MB.4977	Metabric	Train	35.437
MB.4981	Metabric	Train	51.1881
MB.4986	Metabric	Train	84.48
MB.4987	Metabric	Train	51.7709
MB.4992	Metabric	Train	61.7691
MB.4996	Metabric	Train	60.3592
MB.4999	Metabric	Train	23.1356
MB.5011	Metabric	Train	62.7926
MB.5013	Metabric	Train	46.8756
MB.5015	Metabric	Train	32.6079
MB.5018	Metabric	Train	51.6963
MB.5020	Metabric	Train	54.9895
MB.5035	Metabric	Train	34.0445
MB.5043	Metabric	Train	55.8958
MB.5048	Metabric	Train	45.3595
MB.5050	Metabric	Train	21.9397
MB.5053	Metabric	Train	43.8068
MB.5059	Metabric	Train	16.0134
MB.5064	Metabric	Train	45.5678
MB.5066	Metabric	Train	31.3282
MB.5068	Metabric	Train	50.9328
MB.5079	Metabric	Train	44.0052
MB.5084	Metabric	Train	39.8531
MB.5086	Metabric	Train	72.3926
MB.5088	Metabric	Train	53.6231
MB.5104	Metabric	Train	36.4543
MB.5106	Metabric	Train	54.2937
MB.5109	Metabric	Train	76.4349
MB.5117	Metabric	Train	14.3817
MB.5118	Metabric	Train	26.1026
MB.5119	Metabric	Train	35.2426
MB.5123	Metabric	Train	54.3757
MB.5131	Metabric	Train	33.5056
MB.5134	Metabric	Train	25.5999
MB.5136	Metabric	Train	13.5313
MB.5143	Metabric	Train	48.4741
MB.5147	Metabric	Train	49.6876
MB.5152	Metabric	Train	71.51
MB.5158	Metabric	Train	37.9299
MB.5163	Metabric	Train	66.9274
MB.5179	Metabric	Train	41.9993
MB.5182	Metabric	Train	67.1271
MB.5183	Metabric	Train	53.3816
MB.5184	Metabric	Train	34.4675
MB.5189	Metabric	Train	47.4108
MB.5191	Metabric	Train	40.7763
MB.5195	Metabric	Train	47.8122
MB.5196	Metabric	Train	60.0306
MB.5201	Metabric	Train	59.3291
MB.5204	Metabric	Train	47.3265
MB.5206	Metabric	Train	35.0727
MB.5219	Metabric	Train	16.6177
MB.5221	Metabric	Train	59.018
MB.5224	Metabric	Train	38.7801
MB.5227	Metabric	Train	55.981
MB.5230	Metabric	Train	18.7556
MB.5240	Metabric	Train	43.7076
MB.5251	Metabric	Train	47.377
MB.5256	Metabric	Train	51.9494
MB.5264	Metabric	Train	8.96482
MB.5267	Metabric	Train	55.0708
MB.5268	Metabric	Train	23.5736
MB.5270	Metabric	Train	42.7296
MB.5279	Metabric	Train	65.8711
MB.5281	Metabric	Train	69.6208
MB.5284	Metabric	Train	39.4583
MB.5289	Metabric	Train	73.6827
MB.5290	Metabric	Train	64.5297
MB.5293	Metabric	Train	48.1171
MB.5300	Metabric	Train	23.756
MB.5306	Metabric	Train	59.7917
MB.5324	Metabric	Train	44.7744
MB.5329	Metabric	Train	69.9743
MB.5330	Metabric	Train	66.7047
MB.5331	Metabric	Train	54.8891
MB.5349	Metabric	Train	47.0083
MB.5358	Metabric	Train	59.635
MB.5360	Metabric	Train	57.0025
MB.5361	Metabric	Train	73.5622
MB.5369	Metabric	Train	71.1079
MB.5383	Metabric	Train	79.1604
MB.5384	Metabric	Train	65.3761
MB.5385	Metabric	Train	71.1677
MB.5388	Metabric	Train	45.1931
MB.5389	Metabric	Train	60.5099
MB.5395	Metabric	Train	17.976
MB.5397	Metabric	Train	61.1751
MB.5398	Metabric	Train	32.2176
MB.5399	Metabric	Train	56.9688
MB.5401	Metabric	Train	40.0362
MB.5402	Metabric	Train	56.1348
MB.5403	Metabric	Train	68.1553
MB.5404	Metabric	Train	76.7494
MB.5407	Metabric	Train	22.4372
MB.5410	Metabric	Train	50.6701
MB.5412	Metabric	Train	17.3766
MB.5413	Metabric	Train	58.1727
MB.5424	Metabric	Train	51.6754
MB.5425	Metabric	Train	59.3222
MB.5428	Metabric	Train	17.021
MB.5429	Metabric	Train	61.5835
MB.5432	Metabric	Train	48.3021
MB.5433	Metabric	Train	50.7451
MB.5444	Metabric	Train	18.314
MB.5452	Metabric	Train	55.4788
MB.5457	Metabric	Train	37.7511
MB.5471	Metabric	Train	35.8089
MB.5472	Metabric	Train	75.2543
MB.5473	Metabric	Train	52.0629
MB.5478	Metabric	Train	46.7943
MB.5484	Metabric	Train	25.5997
MB.5489	Metabric	Train	14.3787
MB.5490	Metabric	Train	63.6831
MB.5492	Metabric	Train	46.3838
MB.5499	Metabric	Train	27.9528
MB.5510	Metabric	Train	77.5312
MB.5514	Metabric	Train	52.4279
MB.5520	Metabric	Train	62.7244
MB.5550	Metabric	Train	49.2588
MB.5554	Metabric	Train	32.8776
MB.5563	Metabric	Train	64.1196
MB.5567	Metabric	Train	41.7205
MB.5579	Metabric	Train	52.1849
MB.5580	Metabric	Train	51.5221
MB.5582	Metabric	Train	16.9581
MB.5585	Metabric	Train	84.0405
MB.5591	Metabric	Train	22.7244
MB.5596	Metabric	Train	40.0389
MB.5597	Metabric	Train	43.8322
MB.5599	Metabric	Train	28.2495
MB.5601	Metabric	Train	39.1002
MB.5603	Metabric	Train	47.0818
MB.5614	Metabric	Train	48.2463
MB.5617	Metabric	Train	60.2011
MB.5620	Metabric	Train	55.5513
MB.5629	Metabric	Train	35.2106
MB.5638	Metabric	Train	53.9919
MB.5642	Metabric	Train	51.6494
MB.5645	Metabric	Train	61.327
MB.5647	Metabric	Train	59.5049
MB.5648	Metabric	Train	43.6496
MB.6001	Metabric	Train	40.4833
MB.6006	Metabric	Train	46.8383
MB.6012	Metabric	Train	53.6626
MB.6016	Metabric	Train	65.2638
MB.6017	Metabric	Train	70.7578
MB.6018	Metabric	Train	37.3007
MB.6024	Metabric	Train	30.8325
MB.6029	Metabric	Train	26.8236
MB.6030	Metabric	Train	51.1374
MB.6050	Metabric	Train	19.0322
MB.6065	Metabric	Train	39.253
MB.6069	Metabric	Train	28.2879
MB.6071	Metabric	Train	61.5904
MB.6097	Metabric	Train	70.5282
MB.6108	Metabric	Train	29.9165
MB.6118	Metabric	Train	15.678
MB.6133	Metabric	Train	67.2498
MB.6149	Metabric	Train	70.7227
MB.6163	Metabric	Train	59.9615
MB.6167	Metabric	Train	56.4766
MB.6171	Metabric	Train	18.2139
MB.6179	Metabric	Train	78.506
MB.6181	Metabric	Train	71.7922
MB.6190	Metabric	Train	62.0886
MB.6195	Metabric	Train	24.8206
MB.6200	Metabric	Train	89.4869
MB.6207	Metabric	Train	44.1852
MB.6211	Metabric	Train	39.1265
MB.6213	Metabric	Train	63.0093
MB.6218	Metabric	Train	43.7212
MB.6225	Metabric	Train	17.8513
MB.6229	Metabric	Train	60.3316
MB.6230	Metabric	Train	47.1392
MB.6232	Metabric	Train	69.2744
MB.6238	Metabric	Train	35.2296
MB.6253	Metabric	Train	26.5768
MB.6256	Metabric	Train	55.6053
MB.6263	Metabric	Train	42.288
MB.6271	Metabric	Train	52.4782
MB.6273	Metabric	Train	27.519
MB.6283	Metabric	Train	49.7928
MB.6286	Metabric	Train	60.3233
MB.6328	Metabric	Train	34.9806
MB.7001	Metabric	Train	26.4696
MB.7010	Metabric	Train	60.6368
MB.7013	Metabric	Train	45.2707
MB.7029	Metabric	Train	30.0656
MB.7032	Metabric	Train	51.4863
MB.7034	Metabric	Train	68.4401
MB.7041	Metabric	Train	55.0456
MB.7060	Metabric	Train	50.7418
MB.7077	Metabric	Train	34.7931
MB.7080	Metabric	Train	23.794
MB.7093	Metabric	Train	72.1894
MB.7095	Metabric	Train	58.518
MB.7101	Metabric	Train	11.9478
MB.7106	Metabric	Train	45.3481
MB.7107	Metabric	Train	77.2848
MB.7113	Metabric	Train	45.7302
MB.7128	Metabric	Train	51.6509
MB.7137	Metabric	Train	35.3146
MB.7161	Metabric	Train	40.7546
MB.7162	Metabric	Train	28.2521
MB.7168	Metabric	Train	22.2783
MB.7170	Metabric	Train	34.0977
MB.7173	Metabric	Train	48.4734
MB.7176	Metabric	Train	55.5305
MB.7185	Metabric	Train	69.9621
MB.7217	Metabric	Train	29.5997
MB.7219	Metabric	Train	35.6346
MB.7229	Metabric	Train	66.9146
MB.7231	Metabric	Train	60.5927
MB.7232	Metabric	Train	50.7397
MB.7244	Metabric	Train	31.4978
MB.7278	Metabric	Train	23.6496
MB.7280	Metabric	Train	28.6798
TCGA.AO.A0JJ	TCGA_BRCA	Train	23.8921
TCGA.BH.A0HO	TCGA_BRCA	Train	41.4008
TCGA.BH.A18F	TCGA_BRCA	Train	33.5686
TCGA.C8.A12O	TCGA_BRCA	Train	20.1667
TCGA.B6.A40B	TCGA_BRCA	Train	37.8829
TCGA.AN.A041	TCGA_BRCA	Train	47.1561
TCGA.BH.A0BA	TCGA_BRCA	Train	31.8279
TCGA.A8.A08T	TCGA_BRCA	Train	51.3645
TCGA.BH.A1ET	TCGA_BRCA	Train	62.4507
TCGA.E9.A227	TCGA_BRCA	Train	21.1686
TCGA.C8.A132	TCGA_BRCA	Train	28.0118
TCGA.A2.A0EM	TCGA_BRCA	Train	25.5538
TCGA.D8.A73X	TCGA_BRCA	Train	25.8286
TCGA.BH.A0HK	TCGA_BRCA	Train	47.4338
TCGA.B6.A0X4	TCGA_BRCA	Train	71.2272
TCGA.OL.A5DA	TCGA_BRCA	Train	31.2475
TCGA.BH.A0H5	TCGA_BRCA	Train	25.9711
TCGA.LQ.A4E4	TCGA_BRCA	Train	55.1468
TCGA.AO.A126	TCGA_BRCA	Train	39.5151
TCGA.A8.A09V	TCGA_BRCA	Train	28.5603
TCGA.5L.AAT0	TCGA_BRCA	Train	19.4168
TCGA.AC.A3YJ	TCGA_BRCA	Train	61.0042
TCGA.A2.A25D	TCGA_BRCA	Train	35.2988
TCGA.AR.A24V	TCGA_BRCA	Train	38.1272
TCGA.D8.A27V	TCGA_BRCA	Train	27.0625
TCGA.AC.A23C	TCGA_BRCA	Train	36.6276
TCGA.BH.A0H6	TCGA_BRCA	Train	44.2113
TCGA.OL.A66L	TCGA_BRCA	Train	27.4519
TCGA.A8.A0AD	TCGA_BRCA	Train	61.5808
TCGA.PE.A5DD	TCGA_BRCA	Train	39.5705
TCGA.A2.A0YL	TCGA_BRCA	Train	19.1848
TCGA.EW.A1PE	TCGA_BRCA	Train	25.0402
TCGA.EW.A2FV	TCGA_BRCA	Train	39.3055
TCGA.AC.A2FE	TCGA_BRCA	Train	41.4757
TCGA.D8.A73W	TCGA_BRCA	Train	71.5124
TCGA.AR.A1AM	TCGA_BRCA	Train	13.7391
TCGA.EW.A1J1	TCGA_BRCA	Train	34.1153
TCGA.E2.A1L8	TCGA_BRCA	Train	36.2759
TCGA.LL.A5YN	TCGA_BRCA	Train	36.4851
TCGA.E2.A107	TCGA_BRCA	Train	51.6696
TCGA.A7.A0DB	TCGA_BRCA	Train	51.0386
TCGA.AC.A3OD	TCGA_BRCA	Train	34.2246
TCGA.BH.A0DK	TCGA_BRCA	Train	44.1901
TCGA.E9.A1R0	TCGA_BRCA	Train	23.8393
TCGA.AC.A23G	TCGA_BRCA	Train	23.4949
TCGA.GM.A2DL	TCGA_BRCA	Train	50.2236
TCGA.GM.A2DA	TCGA_BRCA	Train	34.5829
TCGA.BH.A0C1	TCGA_BRCA	Train	45.5056
TCGA.AR.A0TR	TCGA_BRCA	Train	51.5536
TCGA.AR.A0TZ	TCGA_BRCA	Train	68.0015
TCGA.AC.A2QI	TCGA_BRCA	Train	28.1018
TCGA.E2.A15D	TCGA_BRCA	Train	19.4315
TCGA.A2.A0SU	TCGA_BRCA	Train	35.4936
TCGA.E9.A22B	TCGA_BRCA	Train	63.9211
TCGA.B6.A2IU	TCGA_BRCA	Train	20.4256
TCGA.OL.A5RU	TCGA_BRCA	Train	28.4693
TCGA.C8.A12N	TCGA_BRCA	Train	31.6442
TCGA.A8.A08A	TCGA_BRCA	Train	48.6196
TCGA.D8.A4Z1	TCGA_BRCA	Train	14.1563
TCGA.A2.A1FZ	TCGA_BRCA	Train	28.0833
TCGA.E2.A10B	TCGA_BRCA	Train	39.2752
TCGA.E2.A2P6	TCGA_BRCA	Train	47.9571
TCGA.XX.A899	TCGA_BRCA	Train	17.8232
TCGA.A7.A0DC	TCGA_BRCA	Train	58.9559
TCGA.A8.A06T	TCGA_BRCA	Train	30.4262
TCGA.A7.A0CD	TCGA_BRCA	Train	52.4884
TCGA.C8.A1HI	TCGA_BRCA	Train	51.6142
TCGA.D8.A146	TCGA_BRCA	Train	19.3605
TCGA.A2.A0EP	TCGA_BRCA	Train	32.5154
TCGA.E2.A1IG	TCGA_BRCA	Train	34.6923
TCGA.E2.A1IO	TCGA_BRCA	Train	25.5459
TCGA.BH.A28Q	TCGA_BRCA	Train	12.6746
TCGA.AR.A252	TCGA_BRCA	Train	27.5103
TCGA.B6.A0IP	TCGA_BRCA	Train	35.5671
TCGA.E2.A15R	TCGA_BRCA	Train	63.675
TCGA.AC.A2FG	TCGA_BRCA	Train	20.4889
TCGA.B6.A0IM	TCGA_BRCA	Train	50.8775
TCGA.A2.A0CR	TCGA_BRCA	Train	25.2291
TCGA.AR.A24M	TCGA_BRCA	Train	26.3352
TCGA.BH.A0BM	TCGA_BRCA	Train	31.4251
TCGA.AC.A4ZE	TCGA_BRCA	Train	42.9361
TCGA.E2.A15L	TCGA_BRCA	Train	56.3363
TCGA.A8.A07F	TCGA_BRCA	Train	41.3648
TCGA.AN.A0FZ	TCGA_BRCA	Train	66.1772
TCGA.B6.A0WT	TCGA_BRCA	Train	21.5568
TCGA.C8.A12Y	TCGA_BRCA	Train	32.0673
TCGA.A2.A0EO	TCGA_BRCA	Train	20.8461
TCGA.BH.A1FB	TCGA_BRCA	Train	23.919
TCGA.A2.A1G0	TCGA_BRCA	Train	20.3106
TCGA.BH.A5J0	TCGA_BRCA	Train	41.8047
TCGA.AC.A3HN	TCGA_BRCA	Train	19.0117
TCGA.A2.A0CQ	TCGA_BRCA	Train	51.9338
TCGA.BH.A0HN	TCGA_BRCA	Train	66.489
TCGA.BH.A0DP	TCGA_BRCA	Train	21.7344
TCGA.AC.A3QQ	TCGA_BRCA	Train	37.3829
TCGA.BH.A0DS	TCGA_BRCA	Train	40.2974
TCGA.BH.A0HP	TCGA_BRCA	Train	50.9443
TCGA.A2.A0CP	TCGA_BRCA	Train	30.2698
TCGA.E9.A295	TCGA_BRCA	Train	58.4222
TCGA.A2.A0EU	TCGA_BRCA	Train	39.3331
TCGA.AQ.A1H3	TCGA_BRCA	Train	12.3528
TCGA.EW.A1PF	TCGA_BRCA	Train	28.3686
TCGA.AN.A049	TCGA_BRCA	Train	27.068
TCGA.A7.A13H	TCGA_BRCA	Train	14.0008
TCGA.BH.A0BC	TCGA_BRCA	Train	38.5422
TCGA.A2.A0D3	TCGA_BRCA	Train	19.6599
TCGA.EW.A1PA	TCGA_BRCA	Train	37.3762
TCGA.A8.A0A6	TCGA_BRCA	Train	35.0583
TCGA.E9.A1RA	TCGA_BRCA	Train	15.3502
TCGA.A1.A0SF	TCGA_BRCA	Train	17.2048
TCGA.PE.A5DE	TCGA_BRCA	Train	25.4227
TCGA.E2.A14Q	TCGA_BRCA	Train	21.4772
TCGA.A7.A425	TCGA_BRCA	Train	27.9232
TCGA.D8.A1X8	TCGA_BRCA	Train	31.4939
TCGA.AO.A0JA	TCGA_BRCA	Train	37.8245
TCGA.WT.AB41	TCGA_BRCA	Train	36.779
TCGA.D8.A140	TCGA_BRCA	Train	45.7028
TCGA.BH.A0HX	TCGA_BRCA	Train	37.6869
TCGA.BH.A201	TCGA_BRCA	Train	34.6576
TCGA.AN.A0XV	TCGA_BRCA	Train	24.3226
TCGA.AR.A2LO	TCGA_BRCA	Train	21.9541
TCGA.C8.A1HE	TCGA_BRCA	Train	47.0094
TCGA.D8.A1JU	TCGA_BRCA	Train	20.8867
TCGA.E9.A1NH	TCGA_BRCA	Train	31.8453
TCGA.E9.A5FK	TCGA_BRCA	Train	42.0115
TCGA.E2.A105	TCGA_BRCA	Train	39.7307
TCGA.E9.A2JT	TCGA_BRCA	Train	37.351
TCGA.A8.A07B	TCGA_BRCA	Train	70.3047
TCGA.E2.A1IL	TCGA_BRCA	Train	33.158
TCGA.AC.A2FM	TCGA_BRCA	Train	70.1908
TCGA.AN.A03X	TCGA_BRCA	Train	59.6792
TCGA.AC.A2FO	TCGA_BRCA	Train	16.3156
TCGA.GM.A5PX	TCGA_BRCA	Train	22.0032
TCGA.AR.A1AX	TCGA_BRCA	Train	31.2638
TCGA.OL.A66N	TCGA_BRCA	Train	44.1042
TCGA.AO.A12B	TCGA_BRCA	Train	39.3497
TCGA.E2.A15O	TCGA_BRCA	Train	51.4018
TCGA.BH.A0EB	TCGA_BRCA	Train	34.4404
TCGA.E2.A1IH	TCGA_BRCA	Train	31.9794
TCGA.E2.A15F	TCGA_BRCA	Train	30.0127
TCGA.S3.A6ZH	TCGA_BRCA	Train	49.7243
TCGA.EW.A1P6	TCGA_BRCA	Train	20.6892
TCGA.E2.A576	TCGA_BRCA	Train	50.2178
TCGA.E2.A156	TCGA_BRCA	Train	60.3496
TCGA.A7.A56D	TCGA_BRCA	Train	78.3344
TCGA.E2.A2P5	TCGA_BRCA	Train	90.1646
TCGA.E9.A3Q9	TCGA_BRCA	Train	44.3131
TCGA.E2.A106	TCGA_BRCA	Train	37.9825
TCGA.EW.A1IZ	TCGA_BRCA	Train	40.1192
TCGA.AN.A0FN	TCGA_BRCA	Train	20.0301
TCGA.A1.A0SD	TCGA_BRCA	Train	37.3288
TCGA.E9.A1RF	TCGA_BRCA	Train	70.1122
TCGA.E9.A1N5	TCGA_BRCA	Train	25.212
TCGA.A8.A086	TCGA_BRCA	Train	60.1974
TCGA.AC.A3EH	TCGA_BRCA	Train	106.304
TCGA.A8.A06U	TCGA_BRCA	Train	71.9898
TCGA.AO.A0JI	TCGA_BRCA	Train	36.9806
TCGA.5L.AAT1	TCGA_BRCA	Train	27.6886
TCGA.D8.A1XU	TCGA_BRCA	Train	47.4673
TCGA.E9.A247	TCGA_BRCA	Train	48.9261
TCGA.D8.A1XV	TCGA_BRCA	Train	58.521
TCGA.LL.A442	TCGA_BRCA	Train	57.6269
TCGA.A7.A4SB	TCGA_BRCA	Train	37.5845
TCGA.BH.A0HA	TCGA_BRCA	Train	25.0355
TCGA.LL.A9Q3	TCGA_BRCA	Train	68.6669
TCGA.A2.A0CO	TCGA_BRCA	Train	33.7765
TCGA.BH.A0DI	TCGA_BRCA	Train	37.1598
TCGA.BH.A0EI	TCGA_BRCA	Train	48.4762
TCGA.BH.A0B0	TCGA_BRCA	Train	29.1069
TCGA.OL.A66K	TCGA_BRCA	Train	37.5517
TCGA.AC.A2FF	TCGA_BRCA	Train	15.9132
TCGA.E9.A6HE	TCGA_BRCA	Train	36.993
TCGA.A1.A0SH	TCGA_BRCA	Train	42.0164
TCGA.A2.A0ET	TCGA_BRCA	Train	51.6693
TCGA.AR.A255	TCGA_BRCA	Train	15.9046
TCGA.AR.A0U3	TCGA_BRCA	Train	50.2804
TCGA.E2.A1IN	TCGA_BRCA	Train	45.972
TCGA.BH.A0B5	TCGA_BRCA	Train	22.1458
TCGA.A2.A0CV	TCGA_BRCA	Train	13.8469
TCGA.AO.A12H	TCGA_BRCA	Train	69.1272
TCGA.A8.A093	TCGA_BRCA	Train	46.9812
TCGA.AN.A0XP	TCGA_BRCA	Train	61.5058
TCGA.D8.A27I	TCGA_BRCA	Train	20.1973
TCGA.EW.A1J5	TCGA_BRCA	Train	27.5227
TCGA.E2.A15I	TCGA_BRCA	Train	25.7685
TCGA.E9.A1R5	TCGA_BRCA	Train	72.6342
TCGA.EW.A3E8	TCGA_BRCA	Train	21.8037
TCGA.A2.A0SY	TCGA_BRCA	Train	26.2068
TCGA.GM.A3XG	TCGA_BRCA	Train	32.1788
TCGA.BH.A1ES	TCGA_BRCA	Train	61.8303
TCGA.BH.A0BV	TCGA_BRCA	Train	41.5984
TCGA.A2.A0YI	TCGA_BRCA	Train	32.4968
TCGA.D8.A1XA	TCGA_BRCA	Train	31.5723
TCGA.BH.A0DT	TCGA_BRCA	Train	13.4802
TCGA.A2.A0ER	TCGA_BRCA	Train	38.8035
TCGA.A7.A0CH	TCGA_BRCA	Train	35.7487
TCGA.BH.A18N	TCGA_BRCA	Train	74.744
TCGA.AR.A24W	TCGA_BRCA	Train	25.658
TCGA.A7.A13G	TCGA_BRCA	Train	53.4143
TCGA.E9.A1N4	TCGA_BRCA	Train	21.605
TCGA.A7.A26E	TCGA_BRCA	Train	42.3476
TCGA.BH.A1EY	TCGA_BRCA	Train	63.3376
TCGA.A1.A0SQ	TCGA_BRCA	Train	50.7716
TCGA.S3.AA12	TCGA_BRCA	Train	49.0975
TCGA.E2.A15J	TCGA_BRCA	Train	41.1687
TCGA.A1.A0SJ	TCGA_BRCA	Train	21.4529
TCGA.A7.A3IZ	TCGA_BRCA	Train	58.8272
TCGA.BH.A1FH	TCGA_BRCA	Train	37.1621
TCGA.B6.A0WS	TCGA_BRCA	Train	38.9367
TCGA.BH.A1EU	TCGA_BRCA	Train	40.7197
TCGA.E9.A1NG	TCGA_BRCA	Train	88.263
TCGA.AR.A24P	TCGA_BRCA	Train	19.4988
TCGA.BH.A0BJ	TCGA_BRCA	Train	29.5288
TCGA.AC.A5XS	TCGA_BRCA	Train	29.4808
TCGA.BH.A0DO	TCGA_BRCA	Train	19.5017
TCGA.AC.A8OS	TCGA_BRCA	Train	32.0301
TCGA.A7.A3J0	TCGA_BRCA	Train	37.8226
TCGA.A8.A097	TCGA_BRCA	Train	42.441
TCGA.BH.A0HB	TCGA_BRCA	Train	43.654
TCGA.OL.A5D8	TCGA_BRCA	Train	32.2659
TCGA.A7.A5ZX	TCGA_BRCA	Train	11.8735
TCGA.AO.A03V	TCGA_BRCA	Train	33.6902
TCGA.AN.A0FT	TCGA_BRCA	Train	63.8177
TCGA.GM.A2DM	TCGA_BRCA	Train	47.8242
TCGA.E2.A15M	TCGA_BRCA	Train	43.0481
TCGA.AO.A0JG	TCGA_BRCA	Train	43.5563
TCGA.C8.A273	TCGA_BRCA	Train	50.6932
TCGA.BH.A0DH	TCGA_BRCA	Train	47.4335
TCGA.B6.A0RV	TCGA_BRCA	Train	15.7299
TCGA.D8.A1Y0	TCGA_BRCA	Train	24.7685
TCGA.AR.A1AP	TCGA_BRCA	Train	17.7226
TCGA.BH.A0DV	TCGA_BRCA	Train	21.7125
TCGA.A8.A09K	TCGA_BRCA	Train	55.4257
TCGA.BH.A0B1	TCGA_BRCA	Train	27.1583
TCGA.AR.A2LM	TCGA_BRCA	Train	30.4403
TCGA.BH.A0BS	TCGA_BRCA	Train	38.2273
TCGA.BH.A1FE	TCGA_BRCA	Train	32.1134
TCGA.BH.A0HL	TCGA_BRCA	Train	63.3084
TCGA.UL.AAZ6	TCGA_BRCA	Train	56.3192
TCGA.GM.A5PV	TCGA_BRCA	Train	34.2015
TCGA.AC.A3W7	TCGA_BRCA	Train	36.596
TCGA.E9.A1QZ	TCGA_BRCA	Train	23.7876
TCGA.AR.A2LN	TCGA_BRCA	Train	24.2716
TCGA.AR.A1AS	TCGA_BRCA	Train	60.9757
TCGA.W8.A86G	TCGA_BRCA	Train	22.1823
TCGA.E2.A1IJ	TCGA_BRCA	Train	19.5191
TCGA.E9.A1RI	TCGA_BRCA	Train	26.2467
TCGA.AR.A2LJ	TCGA_BRCA	Train	30.9856
TCGA.AO.A0J9	TCGA_BRCA	Train	47.8886
TCGA.BH.A0GZ	TCGA_BRCA	Train	42.7949
TCGA.A2.A3KD	TCGA_BRCA	Train	24.9701
TCGA.LL.A740	TCGA_BRCA	Train	45.9261
TCGA.A8.A0A9	TCGA_BRCA	Train	50.0289
TCGA.AC.A6IX	TCGA_BRCA	Train	31.5927
TCGA.E2.A1IF	TCGA_BRCA	Train	35.2181
TCGA.A2.A4S2	TCGA_BRCA	Train	34.6582
TCGA.A2.A0EX	TCGA_BRCA	Train	17.2047
TCGA.4H.AAAK	TCGA_BRCA	Train	19.4206
TCGA.D8.A27E	TCGA_BRCA	Train	58.9894
TCGA.AO.A03L	TCGA_BRCA	Train	42.8724
TCGA.V7.A7HQ	TCGA_BRCA	Train	29.7668
TCGA.AO.A0JC	TCGA_BRCA	Train	45.6799
TCGA.B6.A0IO	TCGA_BRCA	Train	37.4858
TCGA.A8.A07Z	TCGA_BRCA	Train	49.4956
TCGA.A2.A0ES	TCGA_BRCA	Train	15.485
TCGA.AN.A0XT	TCGA_BRCA	Train	35.761
TCGA.A2.A0YC	TCGA_BRCA	Train	22.0516
TCGA.B6.A0I8	TCGA_BRCA	Train	69.0931
TCGA.B6.A0WZ	TCGA_BRCA	Train	33.1804
TCGA.A8.A0A4	TCGA_BRCA	Train	33.9763
TCGA.EW.A1P3	TCGA_BRCA	Train	21.7883
TCGA.BH.A0H7	TCGA_BRCA	Train	40.7733
TCGA.BH.A0BT	TCGA_BRCA	Train	41.7272
TCGA.E2.A14U	TCGA_BRCA	Train	20.6383
TCGA.A7.A4SA	TCGA_BRCA	Train	28.1581
TCGA.LL.A5YL	TCGA_BRCA	Train	36.2091
TCGA.A8.A06Y	TCGA_BRCA	Train	67.4378
TCGA.B6.A0I5	TCGA_BRCA	Train	16.3034
TCGA.S3.A6ZG	TCGA_BRCA	Train	42.0049
TCGA.EW.A1P5	TCGA_BRCA	Train	60.9629
TCGA.LD.A7W5	TCGA_BRCA	Train	38.0057
TCGA.A2.A04V	TCGA_BRCA	Train	56.5698
TCGA.E2.A15C	TCGA_BRCA	Train	22.6076
TCGA.C8.A26Z	TCGA_BRCA	Train	46.5355
TCGA.GM.A2DC	TCGA_BRCA	Train	59.4956
TCGA.D8.A1JS	TCGA_BRCA	Train	55.4363
TCGA.E2.A1BD	TCGA_BRCA	Train	47.8837
TCGA.D8.A27T	TCGA_BRCA	Train	25.0259
TCGA.A7.A26H	TCGA_BRCA	Train	35.4822
TCGA.BH.A1EX	TCGA_BRCA	Train	66.1793
TCGA.BH.A0E9	TCGA_BRCA	Train	18.4075
TCGA.OL.A5RX	TCGA_BRCA	Train	22.3115
TCGA.AC.A3QP	TCGA_BRCA	Train	17.5585
TCGA.WT.AB44	TCGA_BRCA	Train	67.564
TCGA.A8.A08O	TCGA_BRCA	Train	23.9401
TCGA.AR.A24X	TCGA_BRCA	Train	16.0888
TCGA.A2.A1FV	TCGA_BRCA	Train	78.8152
TCGA.E9.A1R3	TCGA_BRCA	Train	37.9077
TCGA.A7.A3J1	TCGA_BRCA	Train	31.8762
TCGA.A2.A0CU	TCGA_BRCA	Train	37.6735
TCGA.OL.A66J	TCGA_BRCA	Train	32.9208
TCGA.D8.A73U	TCGA_BRCA	Train	27.7943
TCGA.A8.A09D	TCGA_BRCA	Train	53.3492
TCGA.A2.A0CT	TCGA_BRCA	Train	61.3321
TCGA.LD.A74U	TCGA_BRCA	Train	34.7876
TCGA.A8.A0A1	TCGA_BRCA	Train	27.9437
TCGA.A8.A091	TCGA_BRCA	Train	43.5634
TCGA.D8.A1XB	TCGA_BRCA	Train	24.7858
TCGA.A2.A259	TCGA_BRCA	Train	19.711
TCGA.B6.A1KI	TCGA_BRCA	Train	48.9046
TCGA.B6.A0IA	TCGA_BRCA	Train	33.0289
TCGA.D8.A27G	TCGA_BRCA	Train	33.7233
TCGA.BH.A0W7	TCGA_BRCA	Train	22.2208
TCGA.BH.A6R8	TCGA_BRCA	Train	39.0226
TCGA.3C.AALK	TCGA_BRCA	Train	20.1084
TCGA.AR.A1AL	TCGA_BRCA	Train	19.2082
TCGA.BH.A1F5	TCGA_BRCA	Train	41.929
TCGA.BH.A0B6	TCGA_BRCA	Train	30.6289
TCGA.B6.A0WY	TCGA_BRCA	Train	43.4699
TCGA.Z7.A8R5	TCGA_BRCA	Train	29.4824
TCGA.A2.A0EV	TCGA_BRCA	Train	31.8492
TCGA.AO.A12C	TCGA_BRCA	Train	38.8648
TCGA.B6.A0RG	TCGA_BRCA	Train	37.9341
TCGA.B6.A408	TCGA_BRCA	Train	44.1403
TCGA.BH.A18I	TCGA_BRCA	Train	17.4062
TCGA.E9.A24A	TCGA_BRCA	Train	60.472
TCGA.AC.A3TM	TCGA_BRCA	Train	29.181
TCGA.D8.A1XO	TCGA_BRCA	Train	30.9219
TCGA.GM.A2DI	TCGA_BRCA	Train	24.2888
TCGA.A7.A3IY	TCGA_BRCA	Train	51.3883
TCGA.D8.A1XY	TCGA_BRCA	Train	44.8568
TCGA.E9.A1N3	TCGA_BRCA	Train	46.463
TCGA.BH.A0W4	TCGA_BRCA	Train	21.8444
TCGA.AC.A62Y	TCGA_BRCA	Train	49.4117
TCGA.BH.AB28	TCGA_BRCA	Train	28.3912
TCGA.E2.A15E	TCGA_BRCA	Train	35.8547
TCGA.GM.A3XN	TCGA_BRCA	Train	11.7481
TCGA.AO.A12E	TCGA_BRCA	Train	25.5603
TCGA.A2.A0YD	TCGA_BRCA	Train	20.2098
TCGA.E2.A1IE	TCGA_BRCA	Train	45.304
TCGA.BH.A0EA	TCGA_BRCA	Train	43.1164
TCGA.A8.A0AB	TCGA_BRCA	Train	57.0935
TCGA.BH.A0HF	TCGA_BRCA	Train	24.3441
TCGA.AC.A6NO	TCGA_BRCA	Train	19.3338
TCGA.E2.A15H	TCGA_BRCA	Train	39.3462
TCGA.A7.A426	TCGA_BRCA	Train	13.9949
TCGA.BH.A0E7	TCGA_BRCA	Train	58.41
TCGA.E2.A1BC	TCGA_BRCA	Train	31.7318
TCGA.E2.A1B4	TCGA_BRCA	Train	44.2138
TCGA.E2.A10E	TCGA_BRCA	Train	47.9586
TCGA.BH.A0BO	TCGA_BRCA	Train	15.8836
TCGA.BH.A0DG	TCGA_BRCA	Train	29.6973
TCGA.GM.A3NW	TCGA_BRCA	Train	32.0084
TCGA.D8.A3Z6	TCGA_BRCA	Train	31.315
TCGA.GM.A3NY	TCGA_BRCA	Train	40.9864
TCGA.E2.A153	TCGA_BRCA	Train	59.8776
TCGA.BH.A42V	TCGA_BRCA	Train	22.6132
TCGA.EW.A1IW	TCGA_BRCA	Train	43.2391
TCGA.B6.A0X7	TCGA_BRCA	Train	30.1399
TCGA.A2.A0EN	TCGA_BRCA	Train	22.2426
TCGA.BH.A8FY	TCGA_BRCA	Train	73.7642
TCGA.AC.A8OR	TCGA_BRCA	Train	63.5108
TCGA.E2.A1LA	TCGA_BRCA	Train	39.4249
TCGA.D8.A145	TCGA_BRCA	Train	22.757
TCGA.BH.A0HI	TCGA_BRCA	Train	42.7092
TCGA.E2.A14T	TCGA_BRCA	Train	50.1366
TCGA.E2.A570	TCGA_BRCA	Train	25.9352
TCGA.LL.A50Y	TCGA_BRCA	Train	37.3697
TCGA.E2.A10F	TCGA_BRCA	Train	37.8791
TCGA.D8.A1XM	TCGA_BRCA	Train	17.741
TCGA.AR.A1AK	TCGA_BRCA	Train	27.4951
TCGA.S3.AA14	TCGA_BRCA	Train	29.4938
TCGA.LL.A6FQ	TCGA_BRCA	Train	70.6503
TCGA.D8.A1X9	TCGA_BRCA	Train	51.9189
TCGA.AC.A5XU	TCGA_BRCA	Train	54.0529
TCGA.LD.A66U	TCGA_BRCA	Train	17.4041
TCGA.D8.A27L	TCGA_BRCA	Train	13.5825
TCGA.BH.A0E1	TCGA_BRCA	Train	40.024
TCGA.GM.A4E0	TCGA_BRCA	Train	28.4243
TCGA.E9.A1RD	TCGA_BRCA	Train	48.9423
TCGA.AN.A0XW	TCGA_BRCA	Train	33.9637
TCGA.AC.A8OP	TCGA_BRCA	Train	34.9643
TCGA.E9.A1R2	TCGA_BRCA	Train	38.7271
TCGA.A2.A4RW	TCGA_BRCA	Train	36.0208
TCGA.AR.A24T	TCGA_BRCA	Train	22.6725
TCGA.D8.A1JP	TCGA_BRCA	Train	36.5204
TCGA.E2.A572	TCGA_BRCA	Train	58.3825
TCGA.A8.A09T	TCGA_BRCA	Train	41.361
TCGA.AO.A0J8	TCGA_BRCA	Train	50.1726
TCGA.EW.A1J2	TCGA_BRCA	Train	16.6532
TCGA.BH.A0BQ	TCGA_BRCA	Train	14.0176
TCGA.AC.A6IV	TCGA_BRCA	Train	28.9098
TCGA.GM.A2DK	TCGA_BRCA	Train	25.6151
TCGA.AO.A03M	TCGA_BRCA	Train	43.0568
TCGA.XX.A89A	TCGA_BRCA	Train	38.2442
TCGA.EW.A1IX	TCGA_BRCA	Train	16.01
TCGA.AN.A046	TCGA_BRCA	Train	46.269
TCGA.BH.A0H3	TCGA_BRCA	Train	15.4261
TCGA.E2.A1IU	TCGA_BRCA	Train	35.9318
TCGA.BH.A0DQ	TCGA_BRCA	Train	20.5245
TCGA.B6.A0RN	TCGA_BRCA	Train	16.1542
TCGA.B6.A0X0	TCGA_BRCA	Train	40.8676
TCGA.BH.A0AZ	TCGA_BRCA	Train	25.5027
TCGA.BH.A1FL	TCGA_BRCA	Train	34.1703
[truncated: 4,737 more rows]

## Sheet: Supplementary Table 4
genes	p_val	avg_log2FC	pct.1	pct.2	p_val_adj	cluster	gene
IGFBP5	0	1.89593	0.344	0.177	0	0	IGFBP5
TFF3	0	1.66173	0.691	0.216	0	0	TFF3
TFF1	0	1.63279	0.332	0.093	0	0	TFF1
AZGP1	0	1.60975	0.758	0.267	0	0	AZGP1
PIP	0	1.54298	0.364	0.134	0	0	PIP
KRT18	0	1.41512	0.914	0.399	0	0	KRT18
XBP1	0	1.39289	0.932	0.503	0	0	XBP1
AGR3	0	1.35542	0.544	0.139	0	0	AGR3
GATA3	0	1.3454	0.756	0.262	0	0	GATA3
ADIRF	0	1.31043	0.785	0.333	0	0	ADIRF
SCGB2A2	0	1.28357	0.441	0.231	0	0	SCGB2A2
COX6C	0	1.27942	0.961	0.689	0	0	COX6C
SMIM22	0	1.24248	0.738	0.244	0	0	SMIM22
KRT19	0	1.24161	0.933	0.457	0	0	KRT19
AGR2	0	1.23439	0.556	0.165	0	0	AGR2
KRT8	0	1.22733	0.876	0.39	0	0	KRT8
MGP	0	1.2144	0.709	0.435	0	0	MGP
STC2	0	1.17057	0.402	0.126	0	0	STC2
ANKRD30A	0	1.16551	0.574	0.157	0	0	ANKRD30A
TRPS1	0	1.1626	0.717	0.288	0	0	TRPS1
STARD10	0	1.13834	0.563	0.199	0	0	STARD10
FASN	0	1.119	0.488	0.162	0	0	FASN
MUC1	0	1.10839	0.549	0.195	0	0	MUC1
H2AFJ	0	1.10564	0.775	0.35	0	0	H2AFJ
SLC39A6	0	1.10145	0.563	0.233	0	0	SLC39A6
ESR1	0	1.09031	0.489	0.112	0	0	ESR1
CRIP1	0	1.08319	0.699	0.321	0	0	CRIP1
ERBB2	0	1.07199	0.401	0.166	0	0	ERBB2
ELF3	0	1.01515	0.683	0.323	0	0	ELF3
PPDPF	0	1.01438	0.936	0.561	0	0	PPDPF
S100A14	0	0.999676	0.64	0.282	0	0	S100A14
GSTM3	0	0.990548	0.543	0.209	0	0	GSTM3
RHOB	0	0.95782	0.714	0.339	0	0	RHOB
CD24	0	0.955376	0.796	0.427	0	0	CD24
PBX1	0	0.943939	0.6	0.238	0	0	PBX1
CYB5A	0	0.93321	0.755	0.35	0	0	CYB5A
CLDN3	0	0.932161	0.546	0.227	0	0	CLDN3
HSPB1	0	0.924029	0.887	0.554	0	0	HSPB1
AR	0	0.923899	0.426	0.105	0	0	AR
TCEAL4	0	0.915801	0.63	0.315	0	0	TCEAL4
METRN	0	0.912569	0.396	0.126	0	0	METRN
UGDH	0	0.908475	0.398	0.136	0	0	UGDH
CRIP2	0	0.901703	0.625	0.261	0	0	CRIP2
SPINT2	0	0.892959	0.838	0.428	0	0	SPINT2
CA12	0	0.880939	0.437	0.118	0	0	CA12
MAGED2	0	0.87686	0.576	0.252	0	0	MAGED2
MIEN1	0	0.870688	0.529	0.281	0	0	MIEN1
KRT7	0	0.86004	0.619	0.335	0	0	KRT7
SPDEF	0	0.858385	0.489	0.135	0	0	SPDEF
MLPH	0	0.85724	0.487	0.131	0	0	MLPH
TBC1D9	0	0.854386	0.479	0.146	0	0	TBC1D9
ELOVL5	0	0.854054	0.476	0.181	0	0	ELOVL5
ZG16B	0	0.851744	0.434	0.115	0	0	ZG16B
SMIM14	0	0.837876	0.617	0.245	0	0	SMIM14
DEGS2	0	0.835816	0.404	0.114	0	0	DEGS2
SLC40A1	0	0.827455	0.408	0.134	0	0	SLC40A1
EFHD1	0	0.826574	0.507	0.189	0	0	EFHD1
TSPAN13	0	0.825551	0.575	0.233	0	0	TSPAN13
FOXA1	0	0.823927	0.458	0.121	0	0	FOXA1
MIF	0	0.82096	0.915	0.58	0	0	MIF
HES1	0	0.804444	0.598	0.313	0	0	HES1
MUCL1	0	0.789329	0.293	0.187	0	0	MUCL1
SCD	0	0.76104	0.379	0.167	0	0	SCD
FXYD3	0	0.759682	0.787	0.379	0	0	FXYD3
GFRA1	0	0.758248	0.258	0.056	0	0	GFRA1
IL6ST	0	0.753268	0.494	0.197	0	0	IL6ST
CCND1	0	0.752321	0.584	0.291	0	0	CCND1
NDUFC2	0	0.750837	0.753	0.444	0	0	NDUFC2
SCGB2A21	0	1.88493	0.398	0.246	0	1	SCGB2A2
TFF31	0	1.33556	0.481	0.263	0	1	TFF3
ANKRD30A1	0	1.1987	0.369	0.201	0	1	ANKRD30A
AGR31	0	1.15867	0.349	0.182	0	1	AGR3
COX6C1	0	1.10446	0.825	0.718	0	1	COX6C
PIP1	0	1.09237	0.254	0.158	0	1	PIP
SMIM221	0	1.07676	0.465	0.3	0	1	SMIM22
AZGP11	0	1.06377	0.503	0.321	0	1	AZGP1
CRIP11	0	1.02387	0.486	0.365	0	1	CRIP1
PPDPF1	0	0.957926	0.742	0.602	0	1	PPDPF
KRT181	0	0.930834	0.686	0.45	0	1	KRT18
XBP11	0	0.921986	0.718	0.549	0	1	XBP1
ADIRF1	0	0.871902	0.561	0.381	0	1	ADIRF
GATA31	0	0.865198	0.459	0.322	0	1	GATA3
CD241	0	0.864393	0.608	0.467	0	1	CD24
H2AFJ1	0	0.858103	0.497	0.405	0	1	H2AFJ
TRPS11	0	0.840417	0.42	0.345	0	1	TRPS1
KRT191	0	0.827475	0.803	0.493	0	1	KRT19
KRT81	0	0.822784	0.618	0.444	0	1	KRT8
CYB5A1	0	0.819287	0.479	0.403	0	1	CYB5A
MGP1	0	0.800447	0.584	0.463	0	1	MGP
MIF1	0	0.784248	0.721	0.619	0	1	MIF
AGR21	0	0.782508	0.308	0.214	0	1	AGR2
HSPB11	0	0.772815	0.687	0.594	0	1	HSPB1
STARD101	2.63074e-212	0.797822	0.303	0.249	6.96067e-208	1	STARD10
TCEAL41	6.13467e-182	0.861428	0.386	0.36	1.62317e-177	1	TCEAL4
SLC39A61	8.03351e-121	0.882374	0.309	0.28	2.12559e-116	1	SLC39A6
IL7R	0	2.47642	0.39	0.068	0	2	IL7R
LTB	0	2.02486	0.358	0.09	0	2	LTB
CD2	0	1.91179	0.406	0.09	0	2	CD2
CD3D	0	1.89324	0.437	0.095	0	2	CD3D
CXCR4	0	1.88194	0.536	0.265	0	2	CXCR4
TRAC	0	1.82164	0.382	0.094	0	2	TRAC
TRBC1	0	1.78133	0.267	0.062	0	2	TRBC1
IL32	0	1.77229	0.492	0.22	0	2	IL32
TRBC2	0	1.75158	0.319	0.077	0	2	TRBC2
PTPRC	0	1.72376	0.436	0.155	0	2	PTPRC
TXNIP	0	1.68866	0.592	0.431	0	2	TXNIP
CD69	0	1.63605	0.384	0.124	0	2	CD69
BTG1	0	1.61105	0.74	0.631	0	2	BTG1
CD52	0	1.61009	0.52	0.181	0	2	CD52
TSC22D3	0	1.59963	0.531	0.418	0	2	TSC22D3
CD3G	0	1.52716	0.254	0.056	0	2	CD3G
ZFP36L2	0	1.44607	0.516	0.456	0	2	ZFP36L2
CCL5	0	1.44599	0.366	0.138	0	2	CCL5
FYB1	0	1.42133	0.292	0.115	0	2	FYB1
HCST	0	1.35658	0.356	0.157	0	2	HCST
TNFAIP3	0	1.33153	0.276	0.155	0	2	TNFAIP3
CORO1A	0	1.33097	0.339	0.166	0	2	CORO1A
PPP2R5C	0	1.3301	0.279	0.212	0	2	PPP2R5C
RGS1	0	1.25469	0.361	0.205	0	2	RGS1
GMFG	0	1.25129	0.268	0.128	0	2	GMFG
STK4	0	1.23637	0.281	0.211	0	2	STK4
HLA-E	0	1.16718	0.51	0.462	0	2	HLA-E
SRGN	0	1.1238	0.463	0.244	0	2	SRGN
B2M	0	1.02766	0.928	0.921	0	2	B2M
S100A4	0	0.962394	0.518	0.409	0	2	S100A4
HLA-A	0	0.943031	0.725	0.676	0	2	HLA-A
SH3BGRL3	0	0.859192	0.565	0.611	0	2	SH3BGRL3
HLA-C	0	0.827755	0.714	0.727	0	2	HLA-C
TPT1	0	0.826918	0.853	0.916	0	2	TPT1
MALAT1	0	0.752098	0.997	0.983	0	2	MALAT1
ARHGDIB	4.08855e-204	0.973096	0.354	0.336	1.08179e-199	2	ARHGDIB
ISG20	4.91301e-80	0.900125	0.264	0.25	1.29993e-75	2	ISG20
EVL	1.00797e-68	0.858202	0.313	0.325	2.66698e-64	2	EVL
PSMB9	1.95836e-63	0.846651	0.257	0.251	5.18162e-59	2	PSMB9
PPP1R2	1.00419e-43	0.773048	0.193	0.281	2.65699e-39	2	PPP1R2
FXYD5	2.6308e-16	0.831652	0.263	0.296	6.96082e-12	2	FXYD5
DDX24	3.5789e-15	0.965797	0.294	0.348	9.46941e-11	2	DDX24
KRT14	0	2.99154	0.729	0.082	0	3	KRT14
SAA1	0	2.70463	0.541	0.062	0	3	SAA1
SLPI	0	2.68534	0.747	0.118	0	3	SLPI
FDCSP	0	2.58965	0.307	0.043	0	3	FDCSP
KRT15	0	2.54396	0.563	0.108	0	3	KRT15
KRT17	0	2.52782	0.718	0.095	0	3	KRT17
MMP7	0	2.47288	0.477	0.049	0	3	MMP7
CRYAB	0	2.29258	0.752	0.091	0	3	CRYAB
RARRES1	0	2.25424	0.543	0.074	0	3	RARRES1
SFRP1	0	2.134	0.693	0.066	0	3	SFRP1
KRT6B	0	2.09798	0.576	0.058	0	3	KRT6B
TACSTD2	0	2.05323	0.759	0.315	0	3	TACSTD2
CSTB	0	1.92152	0.903	0.516	0	3	CSTB
KRT5	0	1.88156	0.546	0.055	0	3	KRT5
MT1X	0	1.82368	0.822	0.306	0	3	MT1X
DDIT4	0	1.80359	0.737	0.353	0	3	DDIT4
SNORC	0	1.76693	0.301	0.023	0	3	SNORC
PERP	0	1.75745	0.9	0.294	0	3	PERP
CDKN2A	0	1.71086	0.558	0.103	0	3	CDKN2A
PDZK1IP1	0	1.71012	0.558	0.097	0	3	PDZK1IP1
ID1	0	1.61435	0.451	0.101	0	3	ID1
GABRP	0	1.60674	0.614	0.046	0	3	GABRP
CHI3L1	0	1.57575	0.396	0.046	0	3	CHI3L1
SAA2	0	1.51416	0.287	0.019	0	3	SAA2
WFDC2	0	1.49244	0.622	0.186	0	3	WFDC2
MFGE8	0	1.47927	0.608	0.104	0	3	MFGE8
MGP2	0	1.47883	0.694	0.456	0	3	MGP
S100A9	0	1.44058	0.428	0.132	0	3	S100A9
LCN2	0	1.43229	0.307	0.031	0	3	LCN2
RHOV	0	1.39443	0.521	0.121	0	3	RHOV
CLDN4	0	1.38996	0.827	0.337	0	3	CLDN4
KRT6A	0	1.38017	0.329	0.039	0	3	KRT6A
ANXA2	0	1.36456	0.876	0.526	0	3	ANXA2
S100A8	0	1.3623	0.261	0.086	0	3	S100A8
S100P	0	1.36097	0.614	0.147	0	3	S100P
NDUFA4L2	0	1.3599	0.418	0.065	0	3	NDUFA4L2
S100A6	0	1.35824	0.975	0.655	0	3	S100A6
CALML5	0	1.35503	0.616	0.16	0	3	CALML5
TM4SF1	0	1.34933	0.796	0.243	0	3	TM4SF1
SLC25A37	0	1.3295	0.659	0.152	0	3	SLC25A37
NDRG2	0	1.30585	0.585	0.08	0	3	NDRG2
LGALS3	0	1.30442	0.772	0.35	0	3	LGALS3
TTYH1	0	1.28587	0.443	0.038	0	3	TTYH1
UQCRH	0	1.24774	0.928	0.596	0	3	UQCRH
MIA	0	1.24041	0.429	0.035	0	3	MIA
YBX1	0	1.23612	0.918	0.547	0	3	YBX1
FXYD31	0	1.20742	0.899	0.396	0	3	FXYD3
S100A1	0	1.20217	0.43	0.078	0	3	S100A1
KRT16	0	1.18058	0.276	0.03	0	3	KRT16
SOX9	0	1.16885	0.616	0.138	0	3	SOX9
SAT1	0	1.13894	0.941	0.632	0	3	SAT1
DMKN	0	1.12665	0.485	0.129	0	3	DMKN
GSTP1	0	1.10978	0.882	0.394	0	3	GSTP1
SERPINB5	0	1.09058	0.409	0.048	0	3	SERPINB5
IER2	0	1.07635	0.894	0.553	0	3	IER2
CEBPD	0	1.07228	0.528	0.221	0	3	CEBPD
MYC	0	1.05618	0.59	0.17	0	3	MYC
RPS6	0	1.05257	0.995	0.934	0	3	RPS6
RPL7	0	1.04256	0.99	0.869	0	3	RPL7
NFIB	0	1.02783	0.534	0.17	0	3	NFIB
TMEM45A	0	1.00426	0.42	0.11	0	3	TMEM45A
SLC25A5	0	1.00209	0.815	0.421	0	3	SLC25A5
RPS20	0	0.999597	0.979	0.842	0	3	RPS20
MARCKSL1	0	0.999558	0.864	0.429	0	3	MARCKSL1
PHGDH	0	0.99193	0.522	0.112	0	3	PHGDH
CHI3L2	0	0.991649	0.298	0.045	0	3	CHI3L2
RPL39L	0	0.987997	0.55	0.144	0	3	RPL39L
RPS7	0	0.984602	0.986	0.878	0	3	RPS7
PPA1	0	0.983777	0.807	0.364	0	3	PPA1
SLC25A6	0	0.980443	0.914	0.567	0	3	SLC25A6
YBX3	0	0.978165	0.718	0.25	0	3	YBX3
GAPDH	0	0.972458	0.978	0.807	0	3	GAPDH
S100A2	0	0.956969	0.301	0.043	0	3	S100A2
CRABP2	0	0.955735	0.71	0.306	0	3	CRABP2
RCAN1	0	0.93816	0.353	0.087	0	3	RCAN1
LAMP1	0	0.928667	0.65	0.285	0	3	LAMP1
RPL5	0	0.918907	0.981	0.825	0	3	RPL5
RPL35A	0	0.914273	0.994	0.931	0	3	RPL35A
APP	0	0.912982	0.767	0.3	0	3	APP
ATP1B3	0	0.904525	0.602	0.25	0	3	ATP1B3
SOX4	0	0.900918	0.85	0.415	0	3	SOX4
CXADR	0	0.889097	0.495	0.106	0	3	CXADR
EPCAM	0	0.880998	0.637	0.221	0	3	EPCAM
RPL4	0	0.880661	0.951	0.694	0	3	RPL4
RPLP0	0	0.874936	0.979	0.836	0	3	RPLP0
MAL2	0	0.863695	0.642	0.267	0	3	MAL2
KLF5	0	0.861589	0.434	0.065	0	3	KLF5
EIF3L	0	0.861552	0.718	0.325	0	3	EIF3L
SDC4	0	0.859095	0.565	0.228	0	3	SDC4
HES11	0	0.852987	0.723	0.32	0	3	HES1
ATP5MC3	0	0.848585	0.838	0.5	0	3	ATP5MC3
EFNA1	0	0.840977	0.581	0.202	0	3	EFNA1
DEPP1	0	0.83788	0.319	0.06	0	3	DEPP1
CEBPB	0	0.836488	0.684	0.279	0	3	CEBPB
MAP3K13	0	0.827715	0.591	0.257	0	3	MAP3K13
ELF31	0	0.82458	0.826	0.333	0	3	ELF3
LSR	0	0.820261	0.526	0.171	0	3	LSR
TAGLN2	0	0.815318	0.804	0.481	0	3	TAGLN2
GIPC1	0	0.814664	0.531	0.174	0	3	GIPC1
RPS3	0	0.806929	0.992	0.924	0	3	RPS3
PKM	0	0.806819	0.763	0.428	0	3	PKM
RHEB	0	0.80545	0.721	0.332	0	3	RHEB
EMP2	0	0.791888	0.627	0.31	0	3	EMP2
TMEM123	0	0.791259	0.724	0.298	0	3	TMEM123
KRT23	0	0.786944	0.257	0.064	0	3	KRT23
CD59	0	0.767697	0.673	0.308	0	3	CD59
SFN	0	0.765377	0.396	0.097	0	3	SFN
DSC2	0	0.764774	0.403	0.082	0	3	DSC2
TSPO	0	0.762686	0.891	0.511	0	3	TSPO
EEF1A1	0	0.76237	0.998	0.964	0	3	EEF1A1
ROCR	0	0.757455	0.267	0.016	0	3	ROCR
GADD45A	0	0.756643	0.414	0.145	0	3	GADD45A
LY6K	0	0.75453	0.379	0.069	0	3	LY6K
NTRK2	0	0.751724	0.251	0.039	0	3	NTRK2
MT-ND2	6.92557e-213	0.760078	0.985	0.926	1.83244e-208	3	MT-ND2
GNLY	0	4.1927	0.465	0.037	0	4	GNLY
CCL4	0	3.42956	0.532	0.103	0	4	CCL4
CCL51	0	3.42051	0.755	0.108	0	4	CCL5
NKG7	0	3.30488	0.578	0.047	0	4	NKG7
GZMB	0	2.9984	0.355	0.023	0	4	GZMB
GZMA	0	2.90535	0.504	0.049	0	4	GZMA
CD7	0	2.55684	0.472	0.044	0	4	CD7
IL321	0	2.49774	0.736	0.205	0	4	IL32
CD521	0	2.42795	0.766	0.168	0	4	CD52
KLRD1	0	2.33552	0.322	0.019	0	4	KLRD1
HCST1	0	2.31731	0.628	0.137	0	4	HCST
CD691	0	2.30855	0.581	0.113	0	4	CD69
CTSW	0	2.30624	0.355	0.024	0	4	CTSW
CD3D1	0	2.29778	0.578	0.093	0	4	CD3D
CD21	0	2.22377	0.563	0.085	0	4	CD2
TRAC1	0	2.17656	0.524	0.09	0	4	TRAC
CST7	0	2.05286	0.374	0.042	0	4	CST7
TRBC11	0	2.02538	0.385	0.058	0	4	TRBC1
TRBC21	0	2.00863	0.452	0.072	0	4	TRBC2
GZMK	0	1.98606	0.294	0.042	0	4	GZMK
CXCR41	0	1.98391	0.64	0.264	0	4	CXCR4
DUSP2	0	1.97114	0.356	0.105	0	4	DUSP2
SRGN1	0	1.91409	0.744	0.224	0	4	SRGN
PTPRC1	0	1.90354	0.58	0.15	0	4	PTPRC
CORO1A1	0	1.89546	0.531	0.153	0	4	CORO1A
RGS11	0	1.88576	0.562	0.191	0	4	RGS1
CLEC2B	0	1.78377	0.37	0.106	0	4	CLEC2B
TNFAIP31	0	1.76437	0.438	0.144	0	4	TNFAIP3
BTG11	0	1.71629	0.855	0.623	0	4	BTG1
TSC22D31	0	1.7012	0.656	0.41	0	4	TSC22D3
CD3G1	0	1.69325	0.341	0.054	0	4	CD3G
ZFP36L21	0	1.65897	0.659	0.444	0	4	ZFP36L2
RUNX3	0	1.63823	0.305	0.084	0	4	RUNX3
S100A41	0	1.6345	0.741	0.391	0	4	S100A4
RGCC	0	1.62247	0.296	0.105	0	4	RGCC
SH3BGRL31	0	1.61563	0.792	0.588	0	4	SH3BGRL3
APOBEC3G	0	1.56537	0.264	0.051	0	4	APOBEC3G
RAC2	0	1.56196	0.369	0.098	0	4	RAC2
ITM2A	0	1.52465	0.296	0.064	0	4	ITM2A
ALOX5AP	0	1.51278	0.348	0.107	0	4	ALOX5AP
ISG201	0	1.50692	0.412	0.236	0	4	ISG20
LCK	0	1.50323	0.29	0.044	0	4	LCK
CD3E	0	1.50216	0.303	0.046	0	4	CD3E
CYTIP	0	1.48876	0.333	0.088	0	4	CYTIP
IL2RG	0	1.48557	0.291	0.065	0	4	IL2RG
PPP2R5C1	0	1.47055	0.375	0.205	0	4	PPP2R5C
STK17A	0	1.45253	0.332	0.12	0	4	STK17A
PTPN7	0	1.44464	0.254	0.051	0	4	PTPN7
ETS1	0	1.43828	0.293	0.073	0	4	ETS1
ACAP1	0	1.43532	0.311	0.079	0	4	ACAP1
PSMB91	0	1.43016	0.442	0.233	0	4	PSMB9
SAMSN1	0	1.42726	0.271	0.068	0	4	SAMSN1
LTB1	0	1.42658	0.308	0.104	0	4	LTB
LCP1	0	1.42362	0.352	0.122	0	4	LCP1
HLA-A1	0	1.42036	0.897	0.661	0	4	HLA-A
ID2	0	1.3976	0.457	0.362	0	4	ID2
IL7R1	0	1.38637	0.285	0.089	0	4	IL7R
B2M1	0	1.38016	0.998	0.914	0	4	B2M
ZNF331	0	1.36119	0.258	0.105	0	4	ZNF331
STK41	0	1.35904	0.369	0.204	0	4	STK4
TXNIP1	0	1.35694	0.621	0.434	0	4	TXNIP
HLA-E1	0	1.35428	0.657	0.45	0	4	HLA-E
GMFG1	0	1.35012	0.355	0.124	0	4	GMFG
DUSP4	0	1.34753	0.306	0.197	0	4	DUSP4
FYB11	0	1.34251	0.355	0.115	0	4	FYB1
COTL1	0	1.30222	0.378	0.175	0	4	COTL1
CREM	0	1.30049	0.251	0.156	0	4	CREM
LIMD2	0	1.29287	0.303	0.122	0	4	LIMD2
HLA-C1	0	1.2844	0.881	0.71	0	4	HLA-C
LSP1	0	1.28146	0.293	0.099	0	4	LSP1
IFI16	0	1.27903	0.351	0.163	0	4	IFI16
STK17B	0	1.25782	0.283	0.116	0	4	STK17B
HLA-B	0	1.25464	0.934	0.728	0	4	HLA-B
BIRC3	0	1.24771	0.266	0.108	0	4	BIRC3
CD48	0	1.20822	0.272	0.083	0	4	CD48
ARHGDIB1	0	1.19395	0.473	0.325	0	4	ARHGDIB
CKLF	0	1.19176	0.35	0.267	0	4	CKLF
EVL1	0	1.16708	0.446	0.312	0	4	EVL
DDX241	0	1.15356	0.401	0.336	0	4	DDX24
CD53	0	1.12864	0.273	0.103	0	4	CD53
IFITM2	0	1.12355	0.47	0.355	0	4	IFITM2
TMSB4X	0	1.11292	0.994	0.94	0	4	TMSB4X
ELF1	0	1.10116	0.287	0.202	0	4	ELF1
SP100	0	1.09232	0.27	0.168	0	4	SP100
ITGB2	0	1.07103	0.251	0.104	0	4	ITGB2
2024-09-07	0	1.06109	0.428	0.397	0	4	2024-09-07
CD37	0	1.05327	0.314	0.118	0	4	CD37
ISG15	0	1.04772	0.419	0.335	0	4	ISG15
CALM1	0	1.03708	0.636	0.592	0	4	CALM1
EMP3	0	0.970543	0.33	0.195	0	4	EMP3
ARPC2	0	0.912588	0.536	0.535	0	4	ARPC2
CYBA	0	0.823029	0.583	0.475	0	4	CYBA
DDX5	0	0.811995	0.712	0.712	0	4	DDX5
MYL12A	0	0.80808	0.614	0.607	0	4	MYL12A
SRSF7	4.91902e-270	1.01431	0.44	0.433	1.30152e-265	4	SRSF7
RNF213	1.66409e-266	1.04791	0.356	0.302	4.40303e-262	4	RNF213
ANXA1	2.30082e-261	0.943675	0.318	0.24	6.08774e-257	4	ANXA1
REL	1.34021e-257	1.185	0.307	0.244	3.54606e-253	4	REL
KLF6	1.79401e-226	0.768431	0.504	0.492	4.74676e-222	4	KLF6
MBNL1	1.66568e-218	0.939972	0.278	0.216	4.40722e-214	4	MBNL1
LEPROTL1	8.22147e-217	1.02638	0.266	0.204	2.17532e-212	4	LEPROTL1
IRF1	8.1594e-208	0.90623	0.277	0.214	2.1589e-203	4	IRF1
RARRES3	7.48258e-192	0.8251	0.362	0.318	1.97982e-187	4	RARRES3
PSME1	1.55229e-159	0.834484	0.45	0.487	4.10722e-155	4	PSME1
RNF19A	6.55534e-156	1.09986	0.252	0.208	1.73448e-151	4	RNF19A
CFLAR	4.86577e-137	0.946404	0.251	0.208	1.28744e-132	4	CFLAR
RBPJ	9.21207e-137	1.12545	0.264	0.228	2.43742e-132	4	RBPJ
CYTOR	2.51967e-128	0.925155	0.284	0.25	6.66679e-124	4	CYTOR
NFKBIA	6.71021e-125	0.788275	0.447	0.453	1.77546e-120	4	NFKBIA
CD44	7.06223e-121	0.81146	0.394	0.401	1.8686e-116	4	CD44
PSMB8	5.36006e-110	0.883289	0.258	0.226	1.41822e-105	4	PSMB8
JAK1	1.12225e-86	0.886149	0.257	0.235	2.96937e-82	4	JAK1
AC020916.1	9.28913e-64	0.948096	0.262	0.251	2.45781e-59	4	AC020916.1
DNAJA1	1.15061e-51	0.869222	0.373	0.423	3.04441e-47	4	DNAJA1
RSRP1	9.94459e-44	0.817523	0.28	0.289	2.63124e-39	4	RSRP1
ANKRD121	1.00403e-37	0.769423	0.27	0.275	2.65657e-33	4	ANKRD12
APOE	0	4.92768	0.878	0.161	0	5	APOE
APOC1	0	4.51871	0.82	0.075	0	5	APOC1
C1QB	0	4.27369	0.828	0.032	0	5	C1QB
C1QA	0	4.26787	0.853	0.034	0	5	C1QA
SPP1	0	3.80315	0.587	0.103	0	5	SPP1
C1QC	0	3.77068	0.828	0.025	0	5	C1QC
FTL	0	3.73949	0.999	0.881	0	5	FTL
HLA-DRA	0	3.70404	0.955	0.289	0	5	HLA-DRA
TYROBP	0	3.66857	0.968	0.09	0	5	TYROBP
LYZ	0	3.60744	0.72	0.061	0	5	LYZ
RNASE1	0	3.60175	0.634	0.06	0	5	RNASE1
CD74	0	3.59754	0.979	0.403	0	5	CD74
FCER1G	0	3.40514	0.921	0.078	0	5	FCER1G
HLA-DRB1	0	3.3611	0.922	0.243	0	5	HLA-DRB1
AIF1	0	3.30321	0.869	0.053	0	5	AIF1
HLA-DPA1	0	3.28393	0.855	0.188	0	5	HLA-DPA1
CTSB	0	3.1997	0.865	0.284	0	5	CTSB
PSAP	0	3.18756	0.965	0.463	0	5	PSAP
CTSD	0	3.16772	0.875	0.342	0	5	CTSD
HLA-DPB1	0	3.1175	0.852	0.185	0	5	HLA-DPB1
HLA-DQA1	0	3.04101	0.723	0.093	0	5	HLA-DQA1
CTSL	0	2.80948	0.652	0.094	0	5	CTSL
CCL3	0	2.79256	0.566	0.061	0	5	CCL3
CD14	0	2.77504	0.643	0.038	0	5	CD14
MS4A6A	0	2.76317	0.666	0.028	0	5	MS4A6A
HLA-DQB1	0	2.7392	0.743	0.14	0	5	HLA-DQB1
CTSZ	0	2.71982	0.787	0.238	0	5	CTSZ
FCGR3A	0	2.6803	0.593	0.024	0	5	FCGR3A
GPNMB	0	2.66468	0.636	0.103	0	5	GPNMB
CD68	0	2.64921	0.71	0.049	0	5	CD68
LGMN	0	2.63199	0.604	0.114	0	5	LGMN
GRN	0	2.59864	0.817	0.268	0	5	GRN
CTSS	0	2.58771	0.739	0.103	0	5	CTSS
HLA-DRB5	0	2.57882	0.512	0.095	0	5	HLA-DRB5
CCL2	0	2.53611	0.36	0.048	0	5	CCL2
NPC2	0	2.48876	0.929	0.438	0	5	NPC2
CXCL10	0	2.48735	0.258	0.029	0	5	CXCL10
LAPTM5	0	2.44843	0.849	0.141	0	5	LAPTM5
MSR1	0	2.29553	0.542	0.016	0	5	MSR1
HLA-DMA	0	2.25312	0.704	0.124	0	5	HLA-DMA
TREM2	0	2.24264	0.502	0.013	0	5	TREM2
MARCKS	0	2.22816	0.793	0.271	0	5	MARCKS
FCGR2A	0	2.21868	0.546	0.026	0	5	FCGR2A
CYBB	0	2.15563	0.563	0.028	0	5	CYBB
CCL3L1	0	2.14518	0.309	0.037	0	5	CCL3L1
CTSC	0	2.14306	0.637	0.158	0	5	CTSC
HMOX1	0	2.12071	0.479	0.039	0	5	HMOX1
SGK1	0	2.10154	0.604	0.104	0	5	SGK1
DAB2	0	2.08737	0.548	0.06	0	5	DAB2
FPR3	0	2.07147	0.518	0.018	0	5	FPR3
LST1	0	2.04471	0.602	0.037	0	5	LST1
MS4A7	0	2.02988	0.626	0.102	0	5	MS4A7
HLA-DMB	0	2.01702	0.559	0.049	0	5	HLA-DMB
AC020656.1	0	1.96457	0.313	0.022	0	5	AC020656.1
CXCL8	0	1.96385	0.351	0.04	0	5	CXCL8
CAPG	0	1.96099	0.729	0.285	0	5	CAPG
IGSF6	0	1.95471	0.474	0.021	0	5	IGSF6
MS4A4A	0	1.91686	0.458	0.011	0	5	MS4A4A
GLUL	0	1.90628	0.753	0.38	0	5	GLUL
LY96	0	1.89068	0.549	0.065	0	5	LY96
CYBA1	0	1.88697	0.905	0.464	0	5	CYBA
FABP5	0	1.8503	0.571	0.175	0	5	FABP5
FCGRT	0	1.84361	0.67	0.22	0	5	FCGRT
OLR1	0	1.83865	0.456	0.02	0	5	OLR1
MNDA	0	1.82783	0.486	0.027	0	5	MNDA
SOD2	0	1.81863	0.576	0.191	0	5	SOD2
CD163	0	1.81481	0.415	0.012	0	5	CD163
C15orf48	0	1.79953	0.576	0.153	0	5	C15orf48
PLAUR	0	1.79306	0.513	0.095	0	5	PLAUR
CST3	0	1.78578	0.949	0.512	0	5	CST3
ITGB21	0	1.77188	0.62	0.092	0	5	ITGB2
LIPA	0	1.76557	0.45	0.078	0	5	LIPA
MAFB	0	1.75705	0.627	0.175	0	5	MAFB
KCTD12	0	1.75694	0.505	0.043	0	5	KCTD12
TMEM176B	0	1.75127	0.507	0.093	0	5	TMEM176B
FGL2	0	1.74171	0.438	0.028	0	5	FGL2
TNFSF13B	0	1.74019	0.516	0.043	0	5	TNFSF13B
PLD3	0	1.7311	0.514	0.154	0	5	PLD3
TYMP	0	1.72961	0.729	0.333	0	5	TYMP
SPI1	0	1.71077	0.512	0.03	0	5	SPI1
SLCO2B1	0	1.69852	0.429	0.009	0	5	SLCO2B1
C1orf162	0	1.69348	0.512	0.04	0	5	C1orf162
RNASE6	0	1.68607	0.458	0.031	0	5	RNASE6
TGFBI	0	1.68339	0.492	0.073	0	5	TGFBI
SRGN2	0	1.67718	0.826	0.243	0	5	SRGN
CCL4L2	0	1.66957	0.356	0.049	0	5	CCL4L2
ALOX5AP1	0	1.64485	0.528	0.109	0	5	ALOX5AP
ITM2B	0	1.61808	0.854	0.563	0	5	ITM2B
CLEC7A	0	1.61613	0.47	0.056	0	5	CLEC7A
ISG151	0	1.60727	0.605	0.33	0	5	ISG15
CTSH	0	1.60602	0.558	0.165	0	5	CTSH
ADAP2	0	1.59181	0.422	0.015	0	5	ADAP2
PLEK	0	1.5855	0.463	0.037	0	5	PLEK
SDCBP	0	1.58177	0.679	0.28	0	5	SDCBP
LILRB4	0	1.5703	0.427	0.017	0	5	LILRB4
MFSD1	0	1.55911	0.503	0.108	0	5	MFSD1
ACP5	0	1.55513	0.48	0.098	0	5	ACP5
CSF1R	0	1.54627	0.415	0.016	0	5	CSF1R
SAT11	0	1.54239	0.949	0.646	0	5	SAT1
PLTP	0	1.54124	0.363	0.032	0	5	PLTP
ASAH1	0	1.52619	0.666	0.308	0	5	ASAH1
CD81	0	1.51686	0.661	0.314	0	5	CD81
IFI27	0	1.50779	0.6	0.309	0	5	IFI27
RNASET2	0	1.50745	0.608	0.225	0	5	RNASET2
LGALS1	0	1.49663	0.918	0.556	0	5	LGALS1
CD83	0	1.49394	0.46	0.086	0	5	CD83
CXCL2	0	1.45801	0.301	0.056	0	5	CXCL2
PLIN2	0	1.45098	0.428	0.138	0	5	PLIN2
STAB1	0	1.44875	0.308	0.012	0	5	STAB1
IFI30	0	1.44463	0.336	0.037	0	5	IFI30
FCGR1A	0	1.4371	0.377	0.01	0	5	FCGR1A
YWHAH	0	1.43578	0.622	0.307	0	5	YWHAH
RASSF4	0	1.43284	0.409	0.039	0	5	RASSF4
LAIR1	0	1.41612	0.408	0.018	0	5	LAIR1
A2M	0	1.4107	0.438	0.06	0	5	A2M
TMSB4X1	0	1.40828	1	0.942	0	5	TMSB4X
ZEB2	0	1.40698	0.513	0.073	0	5	ZEB2
RGS12	0	1.39335	0.713	0.199	0	5	RGS1
IL4I1	0	1.38657	0.33	0.018	0	5	IL4I1
SNX10	0	1.36617	0.426	0.093	0	5	SNX10
C3AR1	0	1.36117	0.372	0.011	0	5	C3AR1
IL1B	0	1.36009	0.257	0.021	0	5	IL1B
SAMHD1	0	1.3599	0.48	0.08	0	5	SAMHD1
VIM	0	1.35924	0.826	0.442	0	5	VIM
CD4	0	1.32737	0.403	0.029	0	5	CD4
CREG1	0	1.32451	0.454	0.13	0	5	CREG1
GM2A	0	1.32019	0.374	0.046	0	5	GM2A
S100A42	0	1.30947	0.797	0.403	0	5	S100A4
TPP1	0	1.30882	0.487	0.121	0	5	TPP1
HIF1A	0	1.30839	0.47	0.155	0	5	HIF1A
EMP31	0	1.30486	0.612	0.187	0	5	EMP3
ATP6V1F	0	1.30052	0.729	0.439	0	5	ATP6V1F
IFI6	0	1.29213	0.693	0.368	0	5	IFI6
RNF130	0	1.29203	0.464	0.125	0	5	RNF130
ADA2	0	1.29071	0.379	0.034	0	5	ADA2
CD86	0	1.27915	0.372	0.019	0	5	CD86
CD63	0	1.27785	0.881	0.627	0	5	CD63
MEF2C	0	1.27777	0.378	0.071	0	5	MEF2C
CXCL16	0	1.27179	0.43	0.102	0	5	CXCL16
FYB12	0	1.27063	0.582	0.114	0	5	FYB1
SLC16A3	0	1.2702	0.416	0.073	0	5	SLC16A3
VSIG4	0	1.26658	0.278	0.008	0	5	VSIG4
2024-03-01	0	1.25974	0.375	0.024	0	5	2024-03-01
MRC1	0	1.25784	0.261	0.008	0	5	MRC1
STAT1	0	1.25778	0.559	0.252	0	5	STAT1
ATP6V1B2	0	1.25588	0.426	0.093	0	5	ATP6V1B2
LGALS9	0	1.2514	0.414	0.058	0	5	LGALS9
GPR183	0	1.24682	0.404	0.065	0	5	GPR183
TMEM176A	0	1.24363	0.419	0.088	0	5	TMEM176A
GSTO1	0	1.23843	0.553	0.238	0	5	GSTO1
ABCA1	0	1.22261	0.34	0.039	0	5	ABCA1
LY86	0	1.21963	0.338	0.017	0	5	LY86
BMP2K	0	1.21636	0.36	0.058	0	5	BMP2K
SLC7A7	0	1.2107	0.361	0.017	0	5	SLC7A7
LYN	0	1.2087	0.386	0.057	0	5	LYN
CCR1	0	1.20696	0.324	0.018	0	5	CCR1
RAP2B	0	1.20387	0.416	0.121	0	5	RAP2B
C2	0	1.20106	0.299	0.019	0	5	C2
CD84	0	1.20026	0.409	0.043	0	5	CD84
NAMPT	0	1.20016	0.503	0.228	0	5	NAMPT
PLXDC2	0	1.17826	0.403	0.072	0	5	PLXDC2
NPL	0	1.17544	0.31	0.014	0	5	NPL
BRI3	0	1.17401	0.545	0.262	0	5	BRI3
GCHFR	0	1.17254	0.335	0.152	0	5	GCHFR
CD531	0	1.1714	0.538	0.098	0	5	CD53
C1orf54	0	1.17119	0.287	0.024	0	5	C1orf54
HNMT	0	1.16883	0.401	0.115	0	5	HNMT
B2M2	0	1.16222	0.999	0.918	0	5	B2M
C3	0	1.16146	0.285	0.054	0	5	C3
CCDC88A	0	1.15977	0.382	0.069	0	5	CCDC88A
CPVL	0	1.15806	0.314	0.016	0	5	CPVL
COTL11	0	1.15596	0.602	0.173	0	5	COTL1
SLC11A1	0	1.15447	0.272	0.021	0	5	SLC11A1
LIMS1	0	1.14937	0.496	0.183	0	5	LIMS1
PPT1	0	1.1467	0.491	0.205	0	5	PPT1
AKR1B1	0	1.14622	0.354	0.065	0	5	AKR1B1
NR4A2	0	1.14614	0.455	0.215	0	5	NR4A2
RGS2	0	1.14317	0.396	0.086	0	5	RGS2
C5AR1	0	1.14169	0.292	0.011	0	5	C5AR1
ARHGAP18	0	1.13908	0.394	0.072	0	5	ARHGAP18
FTH1	0	1.13875	0.998	0.95	0	5	FTH1
LHFPL2	0	1.1301	0.323	0.039	0	5	LHFPL2
ZFAND5	0	1.12689	0.531	0.316	0	5	ZFAND5
LAP3	0	1.11905	0.453	0.174	0	5	LAP3
GNAI2	0	1.11884	0.592	0.258	0	5	GNAI2
QKI	0	1.11037	0.418	0.123	0	5	QKI
IL18	0	1.10268	0.297	0.02	0	5	IL18
SLC15A3	0	1.09785	0.319	0.025	0	5	SLC15A3
SLC1A3	0	1.09397	0.281	0.019	0	5	SLC1A3
ANXA5	0	1.09235	0.592	0.308	0	5	ANXA5
PHACTR1	0	1.09129	0.282	0.037	0	5	PHACTR1
EFHD2	0	1.08982	0.437	0.111	0	5	EFHD2
HLA-A2	0	1.08861	0.926	0.67	0	5	HLA-A
SPRED1	0	1.08435	0.299	0.042	0	5	SPRED1
ACTB	0	1.07978	0.987	0.92	0	5	ACTB
HLA-B1	0	1.07932	0.951	0.736	0	5	HLA-B
MGAT1	0	1.06853	0.42	0.122	0	5	MGAT1
HEXB	0	1.06752	0.408	0.133	0	5	HEXB
S100A11	0	1.06682	0.941	0.727	0	5	S100A11
RAB31	0	1.0657	0.457	0.138	0	5	RAB31
DUSP1	0	1.05608	0.751	0.506	0	5	DUSP1
FCGR2B	0	1.05584	0.271	0.019	0	5	FCGR2B
AP1S2	0	1.04987	0.397	0.107	0	5	AP1S2
RB1	0	1.04883	0.32	0.081	0	5	RB1
IFIT3	0	1.04177	0.273	0.061	0	5	IFIT3
SDC3	0	1.03856	0.265	0.049	0	5	SDC3
GBP1	0	1.03685	0.317	0.094	0	5	GBP1
MPEG1	0	1.03649	0.272	0.011	0	5	MPEG1
VAMP8	0	1.02603	0.75	0.493	0	5	VAMP8
LITAF	0	1.02438	0.586	0.329	0	5	LITAF
SIRPA	0	1.01944	0.298	0.023	0	5	SIRPA
MPP1	0	1.01252	0.308	0.025	0	5	MPP1
GNB4	0	1.00895	0.332	0.076	0	5	GNB4
SERPING1	0	1.00112	0.391	0.099	0	5	SERPING1
CPM	0	1.00072	0.282	0.032	0	5	CPM
PYCARD	0	0.997421	0.548	0.262	0	5	PYCARD
GSN	0	0.996586	0.58	0.288	0	5	GSN
FAM49B	0	0.996239	0.536	0.256	0	5	FAM49B
RAB32	0	0.995906	0.331	0.082	0	5	RAB32
RHOG	0	0.992573	0.425	0.121	0	5	RHOG
APLP2	0	0.991634	0.585	0.351	0	5	APLP2
SERPINA1	0	0.991517	0.358	0.075	0	5	SERPINA1
DSE	0	0.986968	0.316	0.053	0	5	DSE
TIMP2	0	0.984701	0.469	0.143	0	5	TIMP2
PLEKHO1	0	0.981111	0.364	0.08	0	5	PLEKHO1
HAVCR2	0	0.979701	0.32	0.025	0	5	HAVCR2
NCF2	0	0.977719	0.297	0.022	0	5	NCF2
EPSTI1	0	0.97632	0.386	0.078	0	5	EPSTI1
HEXA	0	0.9725	0.378	0.129	0	5	HEXA
AP1B1	0	0.97054	0.317	0.086	0	5	AP1B1
RGS10	0	0.970515	0.547	0.276	0	5	RGS10
ITGAX	0	0.964108	0.275	0.014	0	5	ITGAX
SH3BGRL32	0	0.963131	0.831	0.595	0	5	SH3BGRL3
ALDH2	0	0.956024	0.356	0.104	0	5	ALDH2
RNF13	0	0.948406	0.409	0.169	0	5	RNF13
GNS	0	0.942052	0.357	0.099	0	5	GNS
CTSA	0	0.935351	0.435	0.17	0	5	CTSA
ITGAM	0	0.932693	0.258	0.013	0	5	ITGAM
AXL	0	0.92751	0.268	0.033	0	5	AXL
UNC93B1	0	0.927494	0.327	0.09	0	5	UNC93B1
PLAU	0	0.925316	0.263	0.048	0	5	PLAU
CFD	0	0.923848	0.419	0.103	0	5	CFD
KLF4	0	0.923337	0.326	0.134	0	5	KLF4
ATP6V0B	0	0.922248	0.702	0.474	0	5	ATP6V0B
SLC8A1	0	0.91727	0.256	0.014	0	5	SLC8A1
CORO1C	0	0.909676	0.328	0.09	0	5	CORO1C
CAP1	0	0.908383	0.587	0.349	0	5	CAP1
TFEC	0	0.906532	0.265	0.011	0	5	TFEC
IFNGR1	0	0.903591	0.343	0.118	0	5	IFNGR1
LCP2	0	0.901002	0.365	0.054	0	5	LCP2
IFI44L	0	0.896783	0.374	0.118	0	5	IFI44L
FMNL2	0	0.894667	0.269	0.033	0	5	FMNL2
PFN1	0	0.893807	0.871	0.688	0	5	PFN1
VAMP5	0	0.891199	0.363	0.15	0	5	VAMP5
NRP2	0	0.88498	0.282	0.052	0	5	NRP2
ATOX1	0	0.883375	0.664	0.457	0	5	ATOX1
SKAP2	0	0.881673	0.359	0.102	0	5	SKAP2
TTYH3	0	0.880599	0.254	0.05	0	5	TTYH3
MAF	0	0.873878	0.283	0.056	0	5	MAF
OAZ1	0	0.873686	0.898	0.729	0	5	OAZ1
ARRB2	0	0.872856	0.327	0.06	0	5	ARRB2
ARL4C	0	0.867532	0.35	0.106	0	5	ARL4C
FN1	0	0.866205	0.522	0.169	0	5	FN1
NRP1	0	0.861052	0.255	0.04	0	5	NRP1
PIK3AP1	0	0.861001	0.254	0.018	0	5	PIK3AP1
LPAR6	0	0.860211	0.259	0.053	0	5	LPAR6
ACTR2	0	0.858892	0.551	0.318	0	5	ACTR2
CKLF1	0	0.858528	0.455	0.265	0	5	CKLF
BCL2A1	0	0.857543	0.282	0.041	0	5	BCL2A1
NAGK	0	0.854228	0.378	0.166	0	5	NAGK
HCLS1	0	0.853075	0.386	0.07	0	5	HCLS1
RHOA	0	0.852045	0.713	0.509	0	5	RHOA
GRB2	0	0.851807	0.446	0.213	0	5	GRB2
PLSCR1	0	0.851706	0.361	0.146	0	5	PLSCR1
KCNMA1	0	0.851146	0.287	0.074	0	5	KCNMA1
NCKAP1L	0	0.848344	0.311	0.036	0	5	NCKAP1L
HSPA1A	0	0.847171	0.695	0.539	0	5	HSPA1A
KLF61	0	0.845146	0.692	0.483	0	5	KLF6
CCL41	0	0.844721	0.481	0.124	0	5	CCL4
GAA	0	0.83656	0.299	0.091	0	5	GAA
FNIP2	0	0.836171	0.275	0.074	0	5	FNIP2
CEBPB1	0	0.836038	0.506	0.307	0	5	CEBPB
GLRX	0	0.835296	0.41	0.169	0	5	GLRX
NCOA4	0	0.834335	0.354	0.14	0	5	NCOA4
ME2	0	0.824428	0.263	0.068	0	5	ME2
MOB1A	0	0.824097	0.439	0.209	0	5	MOB1A
CYFIP1	0	0.822627	0.296	0.097	0	5	CYFIP1
POMP	0	0.821512	0.702	0.513	0	5	POMP
ACP2	0	0.81968	0.267	0.051	0	5	ACP2
TSPAN4	0	0.819433	0.317	0.098	0	5	TSPAN4
LGALS3BP	0	0.817184	0.405	0.194	0	5	LGALS3BP
NOP10	0	0.814825	0.562	0.419	0	5	NOP10
DMXL2	0	0.813521	0.251	0.024	0	5	DMXL2
IFITM3	0	0.811649	0.695	0.436	0	5	IFITM3
PRNP	0	0.810152	0.331	0.106	0	5	PRNP
NFKBIA1	0	0.80847	0.661	0.442	0	5	NFKBIA
ICAM1	0	0.807513	0.298	0.094	0	5	ICAM1
GLIPR1	0	0.806865	0.334	0.076	0	5	GLIPR1
PARP14	0	0.803439	0.375	0.144	0	5	PARP14
LGALS31	0	0.80322	0.6	0.379	0	5	LGALS3
ARHGDIB2	0	0.802392	0.632	0.324	0	5	ARHGDIB
TNFAIP2	0	0.799664	0.28	0.082	0	5	TNFAIP2
SYNGR2	0	0.798607	0.53	0.318	0	5	SYNGR2
IFNGR2	0	0.795958	0.393	0.208	0	5	IFNGR2
LCP11	0	0.794996	0.448	0.127	0	5	LCP1
SOAT1	0	0.794014	0.263	0.042	0	5	SOAT1
M6PR	0	0.790816	0.37	0.142	0	5	M6PR
ATP6V0E1	0	0.789863	0.725	0.531	0	5	ATP6V0E1
MX1	0	0.788526	0.345	0.151	0	5	MX1
ELL2	0	0.783969	0.292	0.09	0	5	ELL2
DPYSL2	0	0.778014	0.323	0.109	0	5	DPYSL2
CMTM6	0	0.77771	0.463	0.252	0	5	CMTM6
SNX2	0	0.776423	0.333	0.112	0	5	SNX2
ARPC5	0	0.77252	0.614	0.397	0	5	ARPC5
PSME2	0	0.77132	0.593	0.409	0	5	PSME2
PTPRE	0	0.763648	0.28	0.075	0	5	PTPRE
ATP1B31	0	0.755017	0.475	0.273	0	5	ATP1B3
MEF2A	0	0.753988	0.274	0.099	0	5	MEF2A
ENG	0	0.753241	0.266	0.041	0	5	ENG
NCF1	0	0.752841	0.28	0.057	0	5	NCF1
RASGEF1B	0	0.752178	0.266	0.059	0	5	RASGEF1B
SLC40A11	4.83887e-124	1.06766	0.252	0.172	1.28032e-119	5	SLC40A1
NUPR1	6.98376e-117	0.826964	0.5	0.442	1.84783e-112	5	NUPR1
SELENOP	1.02229e-33	1.34588	0.26	0.237	2.70488e-29	5	SELENOP
MUCL11	0	2.34	0.41	0.193	0	6	MUCL1
CALML51	0	1.26638	0.427	0.191	0	6	CALML5
RPL23	0	1.2021	0.952	0.794	0	6	RPL23
ERBB21	0	1.13936	0.563	0.185	0	6	ERBB2
KRT10	0	1.07034	0.801	0.417	0	6	KRT10
KRT182	0	1.06419	0.912	0.457	0	6	KRT18
CD242	0	1.01433	0.878	0.465	0	6	CD24
KRT192	0	1.00749	0.9	0.512	0	6	KRT19
HIST1H4C	0	0.991167	0.712	0.281	0	6	HIST1H4C
MIEN11	0	0.969396	0.688	0.301	0	6	MIEN1
PSMB3	0	0.955218	0.783	0.418	0	6	PSMB3
KRT71	0	0.920327	0.786	0.359	0	6	KRT7
UBE2C	0	0.899357	0.306	0.101	0	6	UBE2C
STMN1	0	0.855334	0.751	0.307	0	6	STMN1
KRT82	0	0.8512	0.9	0.443	0	6	KRT8
CISD3	0	0.839808	0.624	0.233	0	6	CISD3
MGST1	0	0.813725	0.758	0.348	0	6	MGST1
CKS1B	0	0.788469	0.697	0.242	0	6	CKS1B
GSTM31	0	0.779862	0.622	0.243	0	6	GSTM3
AGR22	0	0.77955	0.56	0.209	0	6	AGR2
PCLAF	0	0.772144	0.326	0.122	0	6	PCLAF
SCGB2A22	2.43759e-209	0.987809	0.401	0.257	6.44962e-205	6	SCGB2A2
IGKC	0	7.9726	0.959	0.284	0	7	IGKC
IGLC2	0	7.91713	0.692	0.128	0	7	IGLC2
IGHG1	0	7.67263	0.887	0.12	0	7	IGHG1
IGLC3	0	7.52361	0.599	0.086	0	7	IGLC3
IGHG3	0	6.85661	0.814	0.083	0	7	IGHG3
IGHM	0	6.82647	0.437	0.056	0	7	IGHM
IGHA1	0	6.76987	0.475	0.08	0	7	IGHA1
JCHAIN	0	5.99806	0.675	0.032	0	7	JCHAIN
IGHG2	0	5.32629	0.491	0.027	0	7	IGHG2
IGHG4	0	5.29399	0.727	0.073	0	7	IGHG4
IGHGP	0	4.79215	0.422	0.015	0	7	IGHGP
MZB1	0	4.06139	0.929	0.046	0	7	MZB1
SSR4	0	2.96887	0.967	0.59	0	7	SSR4
DERL3	0	2.50753	0.683	0.019	0	7	DERL3
FKBP11	0	2.47914	0.804	0.099	0	7	FKBP11
IGLV3-1	0	2.28146	0.29	0.002	0	7	IGLV3-1
HERPUD1	0	2.05953	0.862	0.343	0	7	HERPUD1
CD79A	0	1.91879	0.612	0.022	0	7	CD79A
SEC11C	0	1.84094	0.776	0.243	0	7	SEC11C
ITM2C	0	1.81051	0.69	0.077	0	7	ITM2C
PRDX4	0	1.67825	0.763	0.276	0	7	PRDX4
TNFRSF17	0	1.58429	0.495	0.005	0	7	TNFRSF17
HSP90B1	0	1.44446	0.838	0.459	0	7	HSP90B1
CD38	0	1.33112	0.477	0.019	0	7	CD38
SPCS3	0	1.30061	0.667	0.198	0	7	SPCS3
FKBP2	0	1.18508	0.79	0.388	0	7	FKBP2
PIM2	0	1.18162	0.408	0.046	0	7	PIM2
CYBA2	0	1.17475	0.911	0.468	0	7	CYBA
FCRL5	0	1.16283	0.382	0.006	0	7	FCRL5
SPCS2	0	1.10754	0.845	0.485	0	7	SPCS2
DNAJB9	0	1.00583	0.511	0.147	0	7	DNAJB9
TENT5C	0	0.975303	0.405	0.047	0	7	TENT5C
XBP12	0	0.916416	0.912	0.557	0	7	XBP1
SDF2L1	0	0.89277	0.611	0.256	0	7	SDF2L1
PDK1	0	0.864671	0.319	0.058	0	7	PDK1
SSR3	0	0.858065	0.709	0.393	0	7	SSR3
ISG202	0	0.846036	0.705	0.235	0	7	ISG20
SELENOS	0	0.8387	0.714	0.368	0	7	SELENOS
POU2AF1	0	0.836504	0.285	0.012	0	7	POU2AF1
ERLEC1	0	0.831913	0.528	0.23	0	7	ERLEC1
ANKRD28	0	0.829271	0.448	0.147	0	7	ANKRD28
SEL1L	0	0.800961	0.381	0.106	0	7	SEL1L
MANF	0	0.77021	0.527	0.224	0	7	MANF
TXNDC15	0	0.765969	0.393	0.093	0	7	TXNDC15
COL1A1	0	6.01422	0.995	0.096	0	8	COL1A1
COL1A2	0	5.91768	0.996	0.093	0	8	COL1A2
COL3A1	0	5.6193	0.994	0.077	0	8	COL3A1
LUM	0	5.0479	0.971	0.067	0	8	LUM
SPARC	0	4.97601	0.98	0.093	0	8	SPARC
FN11	0	4.76787	0.962	0.156	0	8	FN1
POSTN	0	4.5985	0.849	0.027	0	8	POSTN
SFRP2	0	4.36388	0.841	0.031	0	8	SFRP2
DCN	0	4.17001	0.92	0.038	0	8	DCN
MMP11	0	4.10797	0.605	0.025	0	8	MMP11
COL6A3	0	4.0806	0.907	0.036	0	8	COL6A3
CTHRC1	0	4.0245	0.91	0.128	0	8	CTHRC1
AEBP1	0	4.01339	0.873	0.037	0	8	AEBP1
COL6A1	0	4.00559	0.892	0.068	0	8	COL6A1
COL5A2	0	3.99377	0.876	0.037	0	8	COL5A2
TIMP3	0	3.9492	0.737	0.071	0	8	TIMP3
COL6A2	0	3.89086	0.89	0.061	0	8	COL6A2
THBS2	0	3.81223	0.818	0.026	0	8	THBS2
VCAN	0	3.79621	0.884	0.077	0	8	VCAN
RARRES2	0	3.67679	0.798	0.056	0	8	RARRES2
CTGF	0	3.60348	0.718	0.06	0	8	CTGF
CALD1	0	3.42292	0.917	0.204	0	8	CALD1
COL12A1	0	3.41248	0.729	0.037	0	8	COL12A1
ASPN	0	3.40831	0.64	0.013	0	8	ASPN
BGN	0	3.37101	0.812	0.085	0	8	BGN
TAGLN	0	3.32281	0.807	0.092	0	8	TAGLN
COL11A1	0	3.30556	0.603	0.009	0	8	COL11A1
MMP2	0	3.26587	0.757	0.037	0	8	MMP2
COL10A1	0	3.20932	0.634	0.009	0	8	COL10A1
COL5A1	0	3.16335	0.71	0.028	0	8	COL5A1
CTSK	0	3.15663	0.773	0.048	0	8	CTSK
SFRP4	0	3.04598	0.501	0.013	0	8	SFRP4
CCDC80	0	3.0196	0.683	0.042	0	8	CCDC80
IGFBP7	0	3.01029	0.828	0.114	0	8	IGFBP7
THY1	0	2.93487	0.695	0.023	0	8	THY1
TIMP21	0	2.81846	0.778	0.135	0	8	TIMP2
SERPINF1	0	2.80374	0.657	0.057	0	8	SERPINF1
FBLN1	0	2.79491	0.658	0.071	0	8	FBLN1
HTRA1	0	2.74966	0.653	0.043	0	8	HTRA1
FSTL1	0	2.71327	0.661	0.046	0	8	FSTL1
FBN1	0	2.68346	0.618	0.023	0	8	FBN1
LGALS11	0	2.68203	0.971	0.558	0	8	LGALS1
C1S	0	2.65078	0.676	0.07	0	8	C1S
TIMP1	0	2.63893	0.783	0.317	0	8	TIMP1
ACTA2	0	2.63159	0.57	0.062	0	8	ACTA2
NBL1	0	2.59055	0.675	0.123	0	8	NBL1
NNMT	0	2.5615	0.649	0.093	0	8	NNMT
INHBA	0	2.5203	0.536	0.037	0	8	INHBA
IGFBP4	0	2.51477	0.677	0.127	0	8	IGFBP4
CDH11	0	2.50521	0.584	0.024	0	8	CDH11
CYR61	0	2.4694	0.61	0.158	0	8	CYR61
SULF1	0	2.45153	0.504	0.034	0	8	SULF1
PCOLCE	0	2.45139	0.567	0.036	0	8	PCOLCE
HTRA3	0	2.42033	0.433	0.012	0	8	HTRA3
MXRA5	0	2.41285	0.571	0.051	0	8	MXRA5
MYL9	0	2.37982	0.661	0.12	0	8	MYL9
MMP14	0	2.35756	0.524	0.074	0	8	MMP14
ISLR	0	2.32555	0.514	0.025	0	8	ISLR
SERPING11	0	2.3041	0.636	0.094	0	8	SERPING1
SPARCL1	0	2.29998	0.566	0.045	0	8	SPARCL1
C1R	0	2.29122	0.541	0.057	0	8	C1R
THBS1	0	2.28359	0.481	0.088	0	8	THBS1
CXCL12	0	2.24968	0.475	0.027	0	8	CXCL12
TPM2	0	2.24228	0.642	0.142	0	8	TPM2
PALLD	0	2.23553	0.564	0.115	0	8	PALLD
COMP	0	2.21475	0.277	0.008	0	8	COMP
COL8A1	0	2.17999	0.455	0.037	0	8	COL8A1
MXRA8	0	2.13857	0.527	0.05	0	8	MXRA8
SERPINH1	0	2.13455	0.597	0.152	0	8	SERPINH1
PRSS23	0	2.12514	0.574	0.13	0	8	PRSS23
PRRX1	0	2.11353	0.505	0.025	0	8	PRRX1
CAVIN1	0	2.08373	0.566	0.099	0	8	CAVIN1
MEG3	0	2.06881	0.437	0.018	0	8	MEG3
SPON2	0	2.0679	0.476	0.058	0	8	SPON2
LRP1	0	2.05056	0.527	0.052	0	8	LRP1
TCF4	0	2.02442	0.592	0.112	0	8	TCF4
ITGB1	0	1.96426	0.783	0.388	0	8	ITGB1
MFAP5	0	1.96194	0.409	0.04	0	8	MFAP5
EMILIN1	0	1.96192	0.438	0.017	0	8	EMILIN1
MFAP2	0	1.94629	0.437	0.043	0	8	MFAP2
ADAM12	0	1.93485	0.424	0.027	0	8	ADAM12
SDC1	0	1.93399	0.499	0.189	0	8	SDC1
GAS1	0	1.91597	0.399	0.018	0	8	GAS1
WISP2	0	1.90682	0.292	0.011	0	8	WISP2
ANTXR1	0	1.90464	0.428	0.043	0	8	ANTXR1
PPIC	0	1.8928	0.552	0.167	0	8	PPIC
RGS16	0	1.85914	0.341	0.071	0	8	RGS16
IFITM31	0	1.8429	0.865	0.433	0	8	IFITM3
CD99	0	1.83515	0.72	0.353	0	8	CD99
MRC2	0	1.82998	0.435	0.041	0	8	MRC2
PXDN	0	1.81618	0.393	0.095	0	8	PXDN
FAP	0	1.78822	0.395	0.009	0	8	FAP
DPYSL3	0	1.77923	0.41	0.021	0	8	DPYSL3
C1QTNF3	0	1.72492	0.251	0.013	0	8	C1QTNF3
PLAU1	0	1.72147	0.342	0.048	0	8	PLAU
CRISPLD2	0	1.71784	0.374	0.026	0	8	CRISPLD2
FBLN2	0	1.71443	0.39	0.027	0	8	FBLN2
LOXL1	0	1.7063	0.386	0.038	0	8	LOXL1
PDGFRB	0	1.70469	0.407	0.019	0	8	PDGFRB
CILP	0	1.70102	0.255	0.007	0	8	CILP
ITGBL1	0	1.6701	0.325	0.007	0	8	ITGBL1
CYP1B1	0	1.66842	0.344	0.045	0	8	CYP1B1
FNDC1	0	1.66694	0.329	0.013	0	8	FNDC1
DPT	0	1.64911	0.293	0.009	0	8	DPT
2024-09-11	0	1.6296	0.449	0.129	0	8	2024-09-11
CAVIN3	0	1.62562	0.436	0.066	0	8	CAVIN3
VMP1	0	1.62218	0.739	0.451	0	8	VMP1
CALU	0	1.61607	0.547	0.245	0	8	CALU
LRRC15	0	1.60437	0.306	0.004	0	8	LRRC15
MARCKS1	0	1.59569	0.677	0.281	0	8	MARCKS
LOX	0	1.5826	0.329	0.015	0	8	LOX
EFEMP2	0	1.57382	0.394	0.027	0	8	EFEMP2
ITGB5	0	1.56357	0.384	0.084	0	8	ITGB5
TPM1	0	1.55394	0.707	0.414	0	8	TPM1
CLEC11A	0	1.55072	0.401	0.076	0	8	CLEC11A
COL15A1	0	1.55007	0.307	0.017	0	8	COL15A1
OLFML3	0	1.54504	0.329	0.03	0	8	OLFML3
FIBIN	0	1.52696	0.309	0.011	0	8	FIBIN
IGFBP6	0	1.52574	0.301	0.022	0	8	IGFBP6
HSPG2	0	1.50071	0.391	0.047	0	8	HSPG2
COL14A1	0	1.49167	0.252	0.017	0	8	COL14A1
FLNA	0	1.49002	0.54	0.215	0	8	FLNA
VIM1	0	1.48976	0.853	0.445	0	8	VIM
C31	0	1.47466	0.299	0.056	0	8	C3
COL16A1	0	1.46674	0.296	0.028	0	8	COL16A1
PMP22	0	1.46399	0.464	0.135	0	8	PMP22
RRBP1	0	1.45845	0.547	0.267	0	8	RRBP1
PLXDC21	0	1.4569	0.383	0.077	0	8	PLXDC2
PDLIM2	0	1.43171	0.438	0.124	0	8	PDLIM2
CHPF	0	1.42838	0.357	0.103	0	8	CHPF
RAB311	0	1.42374	0.438	0.143	0	8	RAB31
MYH9	0	1.42083	0.556	0.275	0	8	MYH9
RCN3	0	1.41718	0.322	0.018	0	8	RCN3
ACTN1	0	1.40106	0.468	0.212	0	8	ACTN1
COL18A1	0	1.3835	0.344	0.074	0	8	COL18A1
FILIP1L	0	1.36142	0.302	0.026	0	8	FILIP1L
ITGA11	0	1.35206	0.26	0.004	0	8	ITGA11
CERCAM	0	1.34695	0.317	0.038	0	8	CERCAM
ID3	0	1.34093	0.427	0.17	0	8	ID3
LAMA4	0	1.34033	0.315	0.027	0	8	LAMA4
ADAMTS2	0	1.33952	0.277	0.006	0	8	ADAMTS2
PLAC9	0	1.32893	0.279	0.023	0	8	PLAC9
PODN	0	1.3172	0.272	0.008	0	8	PODN
CD631	0	1.31125	0.821	0.632	0	8	CD63
CNN3	0	1.29911	0.509	0.256	0	8	CNN3
AXL1	0	1.28239	0.289	0.034	0	8	AXL
NEXN	0	1.28238	0.269	0.018	0	8	NEXN
SPON1	0	1.27096	0.253	0.013	0	8	SPON1
SDC2	0	1.26992	0.343	0.099	0	8	SDC2
FKBP9	0	1.2508	0.297	0.082	0	8	FKBP9
TCEAL9	0	1.24879	0.415	0.167	0	8	TCEAL9
SSPN	0	1.24637	0.33	0.066	0	8	SSPN
SPOCK1	0	1.24259	0.251	0.007	0	8	SPOCK1
NREP	0	1.23164	0.293	0.064	0	8	NREP
LIMA1	0	1.23155	0.397	0.156	0	8	LIMA1
KIAA1217	0	1.22928	0.319	0.094	0	8	KIAA1217
PDGFRA	0	1.2196	0.262	0.018	0	8	PDGFRA
PDGFRL	0	1.21959	0.263	0.026	0	8	PDGFRL
CFH	0	1.21726	0.277	0.017	0	8	CFH
TPM4	0	1.21678	0.577	0.349	0	8	TPM4
FKBP10	0	1.21413	0.302	0.067	0	8	FKBP10
SPATS2L	0	1.21219	0.398	0.142	0	8	SPATS2L
SELENOM	0	1.20308	0.697	0.437	0	8	SELENOM
PDLIM7	0	1.20108	0.323	0.074	0	8	PDLIM7
SULF2	0	1.19826	0.303	0.074	0	8	SULF2
LGALS3BP1	0	1.19078	0.434	0.196	0	8	LGALS3BP
CAV1	0	1.18604	0.333	0.057	0	8	CAV1
VKORC1	0	1.16923	0.477	0.281	0	8	VKORC1
CMTM3	0	1.16554	0.344	0.088	0	8	CMTM3
GJA1	0	1.15273	0.314	0.073	0	8	GJA1
SH3PXD2A	0	1.15195	0.289	0.064	0	8	SH3PXD2A
PMEPA1	0	1.1514	0.358	0.15	0	8	PMEPA1
DAB21	0	1.15027	0.364	0.072	0	8	DAB2
GOLIM4	0	1.14719	0.312	0.134	0	8	GOLIM4
TSPAN41	0	1.13357	0.342	0.1	0	8	TSPAN4
S100A61	0	1.13189	0.945	0.674	0	8	S100A6
PPFIBP1	0	1.13086	0.291	0.075	0	8	PPFIBP1
PTK7	0	1.13012	0.266	0.075	0	8	PTK7
NRP21	0	1.12738	0.28	0.055	0	8	NRP2
CPE	0	1.12529	0.254	0.057	0	8	CPE
PAM	0	1.12337	0.307	0.087	0	8	PAM
ITGAV	0	1.11869	0.316	0.106	0	8	ITGAV
COPZ2	0	1.11614	0.272	0.02	0	8	COPZ2
CYBRD1	0	1.11477	0.307	0.1	0	8	CYBRD1
ZBTB20	0	1.11096	0.45	0.219	0	8	ZBTB20
LAPTM4A	0	1.11037	0.701	0.48	0	8	LAPTM4A
DDR2	0	1.09689	0.266	0.032	0	8	DDR2
IFI271	0	1.09387	0.755	0.306	0	8	IFI27
CLIC4	0	1.09254	0.345	0.158	0	8	CLIC4
PPIB	0	1.09108	0.684	0.497	0	8	PPIB
MFGE81	0	1.0895	0.425	0.14	0	8	MFGE8
CYB5R3	0	1.08825	0.381	0.191	0	8	CYB5R3
LAMC1	0	1.08256	0.254	0.047	0	8	LAMC1
TNFAIP6	0	1.07758	0.279	0.058	0	8	TNFAIP6
RIN2	0	1.07575	0.258	0.09	0	8	RIN2
EMP1	0	1.06737	0.34	0.13	0	8	EMP1
MDK	0	1.05172	0.581	0.323	0	8	MDK
PLAT	0	1.05171	0.289	0.065	0	8	PLAT
TNFRSF12A	0	1.04997	0.334	0.188	0	8	TNFRSF12A
HCFC1R1	0	1.04711	0.39	0.205	0	8	HCFC1R1
TGFB1I1	0	1.043	0.257	0.027	0	8	TGFB1I1
GPX8	0	1.03668	0.255	0.037	0	8	GPX8
PDLIM5	0	1.03236	0.343	0.167	0	8	PDLIM5
GALNT1	0	1.03134	0.298	0.156	0	8	GALNT1
CKAP4	0	1.02944	0.294	0.137	0	8	CKAP4
CXCL14	0	1.0273	0.255	0.104	0	8	CXCL14
FGFR1	0	1.01631	0.323	0.113	0	8	FGFR1
SVIL	0	1.0154	0.255	0.086	0	8	SVIL
MYLK	0	1.00459	0.314	0.077	0	8	MYLK
GSN1	0	1.00422	0.49	0.295	0	8	GSN
CD55	0	0.997816	0.318	0.163	0	8	CD55
FRMD6	0	0.99028	0.267	0.07	0	8	FRMD6
LMCD1	0	0.981129	0.272	0.082	0	8	LMCD1
LAMB2	0	0.980587	0.252	0.074	0	8	LAMB2
PLS3	0	0.975224	0.271	0.075	0	8	PLS3
SEC31A	0	0.968427	0.369	0.19	0	8	SEC31A
COX7A1	0	0.961756	0.263	0.041	0	8	COX7A1
VCL	0	0.959549	0.283	0.111	0	8	VCL
CNN2	0	0.958947	0.329	0.105	0	8	CNN2
OSTC	0	0.949456	0.49	0.35	0	8	OSTC
CTSB1	0	0.938365	0.591	0.3	0	8	CTSB
PARVA	0	0.937062	0.251	0.071	0	8	PARVA
FAM114A1	0	0.907442	0.277	0.118	0	8	FAM114A1
TAX1BP3	0	0.891882	0.279	0.117	0	8	TAX1BP3
RCN1	0	0.856821	0.284	0.137	0	8	RCN1
P4HB	0	0.833192	0.555	0.418	0	8	P4HB
IFI27L2	0	0.823665	0.351	0.149	0	8	IFI27L2
BASP1	0	0.820523	0.309	0.116	0	8	BASP1
CST31	0	0.804361	0.777	0.523	0	8	CST3
TUBA1A	0	0.803356	0.468	0.285	0	8	TUBA1A
VAMP51	0	0.793417	0.355	0.153	0	8	VAMP5
RABAC1	0	0.77472	0.571	0.435	0	8	RABAC1
GPNMB1	0	0.768816	0.338	0.12	0	8	GPNMB
EID1	6.04244e-307	0.792234	0.513	0.374	1.59877e-302	8	EID1
LPP	2.51639e-306	0.89353	0.392	0.244	6.65811e-302	8	LPP
CRTAP	1.4888e-297	0.765319	0.268	0.134	3.93923e-293	8	CRTAP
ANXA51	1.98312e-297	0.786043	0.461	0.316	5.24713e-293	8	ANXA5
ARF4	6.35941e-296	0.84672	0.513	0.384	1.68264e-291	8	ARF4
LEPROT	4.64364e-292	0.81782	0.333	0.193	1.22866e-287	8	LEPROT
SLC44A1	2.75178e-285	0.93786	0.308	0.174	7.28092e-281	8	SLC44A1
PTTG1IP	3.83646e-285	0.937633	0.395	0.259	1.01509e-280	8	PTTG1IP
GLG1	4.05608e-275	0.776558	0.281	0.15	1.0732e-270	8	GLG1
RUNX1	1.39592e-269	0.814949	0.365	0.221	3.69346e-265	8	RUNX1
KCNQ1OT1	4.53154e-248	0.842916	0.315	0.183	1.199e-243	8	KCNQ1OT1
RTL8C	9.9672e-240	0.782228	0.255	0.138	2.63722e-235	8	RTL8C
MYDGF	3.27122e-219	0.888171	0.447	0.338	8.65532e-215	8	MYDGF
TMED9	4.81267e-218	0.822673	0.455	0.343	1.27339e-213	8	TMED9
NORAD	7.57779e-198	0.756008	0.384	0.268	2.00501e-193	8	NORAD
VGLL4	2.08011e-180	0.752594	0.295	0.191	5.50377e-176	8	VGLL4
CTNNB1	5.51381e-149	0.891468	0.432	0.331	1.4589e-144	8	CTNNB1
MS4A1	0	3.31699	0.564	0.007	0	9	MS4A1
CD371	0	2.53414	0.69	0.118	0	9	CD37
CD79A1	0	2.51931	0.449	0.031	0	9	CD79A
HLA-DQB11	0	2.22333	0.672	0.153	0	9	HLA-DQB1
HLA-DRA1	0	2.21576	0.963	0.3	0	9	HLA-DRA
CD831	0	2.20554	0.441	0.093	0	9	CD83
BANK1	0	2.10825	0.33	0.008	0	9	BANK1
MEF2C1	0	2.08049	0.44	0.074	0	9	MEF2C
VPREB3	0	1.99146	0.25	0.007	0	9	VPREB3
LTB2	0	1.98014	0.568	0.108	0	9	LTB
CD741	0	1.94413	0.958	0.414	0	9	CD74
HLA-DQA11	0	1.91547	0.61	0.107	0	9	HLA-DQA1
IRF8	0	1.91193	0.313	0.023	0	9	IRF8
HLA-DPB11	0	1.86857	0.76	0.199	0	9	HLA-DPB1
HLA-DPA11	0	1.86303	0.768	0.202	0	9	HLA-DPA1
HLA-DRB11	0	1.85987	0.835	0.257	0	9	HLA-DRB1
PLAC8	0	1.81656	0.269	0.027	0	9	PLAC8
TXNIP2	0	1.79894	0.751	0.441	0	9	TXNIP
BCL11A	0	1.77712	0.29	0.069	0	9	BCL11A
CXCR42	0	1.77197	0.742	0.283	0	9	CXCR4
CD79B	0	1.72446	0.257	0.025	0	9	CD79B
CD522	0	1.71301	0.729	0.205	0	9	CD52
GPR1831	0	1.69331	0.309	0.074	0	9	GPR183
LAPTM51	0	1.63565	0.584	0.161	0	9	LAPTM5
POU2F2	0	1.58054	0.26	0.039	0	9	POU2F2
CD692	0	1.52201	0.478	0.144	0	9	CD69
BTG12	0	1.49433	0.863	0.637	0	9	BTG1
SMAP2	0	1.49378	0.338	0.119	0	9	SMAP2
TCF41	0	1.47543	0.32	0.123	0	9	TCF4
BASP11	0	1.46013	0.288	0.118	0	9	BASP1
HLA-DRB51	0	1.44211	0.398	0.106	0	9	HLA-DRB5
SELL	0	1.43404	0.272	0.037	0	9	SELL
ISG203	0	1.322	0.462	0.245	0	9	ISG20
REL1	0	1.30076	0.413	0.244	0	9	REL
HLA-DMA1	0	1.26917	0.358	0.145	0	9	HLA-DMA
CD481	0	1.26319	0.332	0.093	0	9	CD48
HLA-DMB1	0	1.25871	0.265	0.067	0	9	HLA-DMB
IFI44L1	0	1.23684	0.292	0.125	0	9	IFI44L
STK17A1	0	1.20746	0.328	0.132	0	9	STK17A
TSC22D32	0	1.20568	0.636	0.425	0	9	TSC22D3
EVI2B	0	1.15552	0.253	0.068	0	9	EVI2B
BIRC31	0	1.14703	0.281	0.117	0	9	BIRC3
LIMD21	0	1.14111	0.329	0.132	0	9	LIMD2
HLA-E2	0	1.12542	0.688	0.461	0	9	HLA-E
EEF1B2	0	1.12502	0.75	0.641	0	9	EEF1B2
CD532	0	1.124	0.326	0.112	0	9	CD53
SP110	0	1.11894	0.286	0.137	0	9	SP110
GPSM3	0	1.03727	0.281	0.101	0	9	GPSM3
CYBA3	0	1.02003	0.671	0.478	0	9	CYBA
IFI161	0	1.00912	0.367	0.174	0	9	IFI16
TPT11	0	1.00714	0.971	0.907	0	9	TPT1
2024-09-06	0	1.00506	0.276	0.128	0	9	2024-09-06
RPS27	0	0.975103	0.996	0.987	0	9	RPS27
RAC21	0	0.971976	0.323	0.115	0	9	RAC2
CORO1A2	0	0.963616	0.413	0.18	0	9	CORO1A
FAU	0	0.937508	0.968	0.918	0	9	FAU
RPS23	0	0.88517	0.982	0.941	0	9	RPS23
CYTIP1	0	0.867449	0.274	0.104	0	9	CYTIP
RPL9	0	0.835477	0.956	0.895	0	9	RPL9
MT-ND3	0	0.813724	0.982	0.942	0	9	MT-ND3
RPS29	0	0.809248	0.969	0.938	0	9	RPS29
MT-ATP6	0	0.804734	0.985	0.958	0	9	MT-ATP6
RPL39	0	0.759207	0.993	0.972	0	9	RPL39
RPL37	0	0.756545	0.972	0.932	0	9	RPL37
STK42	1.75975e-295	1.00242	0.374	0.214	4.65611e-291	9	STK4
STK17B1	2.06188e-283	0.912648	0.269	0.126	5.45552e-279	9	STK17B
PARP141	2.65646e-235	1.0896	0.278	0.151	7.02872e-231	9	PARP14
SP1001	1.84004e-217	0.967355	0.301	0.173	4.86857e-213	9	SP100
PSMB92	9.00044e-151	0.754286	0.361	0.248	2.38143e-146	9	PSMB9
SMCHD1	3.92538e-148	0.940153	0.256	0.157	1.03862e-143	9	SMCHD1
RNASET21	2.18984e-136	0.984483	0.327	0.24	5.79409e-132	9	RNASET2
HERPUD11	2.50723e-136	1.09746	0.423	0.36	6.63388e-132	9	HERPUD1
NR4A21	5.35479e-136	1.03809	0.319	0.224	1.41682e-131	9	NR4A2
YPEL5	3.67025e-121	1.02544	0.304	0.222	9.71112e-117	9	YPEL5
ELF11	3.44934e-115	0.875115	0.292	0.207	9.12661e-111	9	ELF1
AKAP13	1.69327e-97	0.866924	0.291	0.214	4.48024e-93	9	AKAP13
EZR	6.28988e-97	1.01314	0.374	0.327	1.66424e-92	9	EZR
MYCBP2	3.23469e-92	0.888959	0.261	0.189	8.55867e-88	9	MYCBP2
MTRNR2L12	6.69604e-85	0.774602	0.351	0.285	1.77171e-80	9	MTRNR2L12
PNISR	4.69072e-81	0.774369	0.45	0.44	1.24112e-76	9	PNISR
ANKRD122	1.23753e-60	0.755611	0.319	0.273	3.27439e-56	9	ANKRD12
SF1	1.2879e-29	0.762181	0.348	0.356	3.40766e-25	9	SF1
KRT171	0	2.62105	0.586	0.141	0	10	KRT17
NDRG1	0	2.35576	0.648	0.152	0	10	NDRG1
CSTB1	0	2.25943	0.866	0.543	0	10	CSTB
FDCSP1	0	2.21964	0.376	0.059	0	10	FDCSP
SLPI1	0	2.18838	0.627	0.164	0	10	SLPI
KRT6A1	0	2.16857	0.438	0.057	0	10	KRT6A
KRT6B1	0	2.12361	0.512	0.095	0	10	KRT6B
SBSN	0	2.09995	0.298	0.016	0	10	SBSN
S100A81	0	2.08216	0.361	0.096	0	10	S100A8
LY6D	0	2.06751	0.342	0.038	0	10	LY6D
S100A91	0	2.04924	0.498	0.151	0	10	S100A9
SPRR2A	0	2.04823	0.261	0.014	0	10	SPRR2A
DDIT41	0	1.96234	0.71	0.38	0	10	DDIT4
TACSTD21	0	1.88842	0.785	0.345	0	10	TACSTD2
MT1X1	0	1.88031	0.7	0.345	0	10	MT1X
PERP1	0	1.77917	0.793	0.339	0	10	PERP
IGFBP3	0	1.77598	0.335	0.056	0	10	IGFBP3
CSTA	0	1.75904	0.425	0.092	0	10	CSTA
TMEM45A1	0	1.67528	0.54	0.129	0	10	TMEM45A
MAL21	0	1.67284	0.724	0.291	0	10	MAL2
DMKN1	0	1.60909	0.5	0.153	0	10	DMKN
KRT141	0	1.57909	0.546	0.132	0	10	KRT14
KRT161	0	1.56472	0.287	0.047	0	10	KRT16
ID11	0	1.56411	0.483	0.124	0	10	ID1
NDUFA4L21	0	1.54654	0.482	0.088	0	10	NDUFA4L2
ANXA21	0	1.51574	0.879	0.55	0	10	ANXA2
SERPINB51	0	1.49418	0.446	0.072	0	10	SERPINB5
GAPDH1	0	1.4784	0.959	0.82	0	10	GAPDH
S100P1	0	1.441	0.632	0.179	0	10	S100P
CLDN41	0	1.41646	0.786	0.372	0	10	CLDN4
ERO1A	0	1.3629	0.496	0.129	0	10	ERO1A
RPL39L1	0	1.35569	0.535	0.173	0	10	RPL39L
RHEB1	0	1.34789	0.698	0.36	0	10	RHEB
S100A21	0	1.31933	0.335	0.06	0	10	S100A2
PCLAF1	0	1.31905	0.367	0.125	0	10	PCLAF
TM4SF11	0	1.28524	0.715	0.283	0	10	TM4SF1
S100A10	0	1.27222	0.895	0.599	0	10	S100A10
CDKN2A1	0	1.25253	0.505	0.136	0	10	CDKN2A
GADD45A1	0	1.1731	0.483	0.162	0	10	GADD45A
KRT51	0	1.1681	0.408	0.092	0	10	KRT5
EGLN3	0	1.16784	0.403	0.065	0	10	EGLN3
MAFB1	0	1.16761	0.509	0.188	0	10	MAFB
SLC2A1	0	1.16407	0.426	0.095	0	10	SLC2A1
RARRES11	0	1.15263	0.423	0.109	0	10	RARRES1
SFN1	0	1.14865	0.448	0.116	0	10	SFN
CD243	0	1.11965	0.868	0.475	0	10	CD24
HILPDA	0	1.11684	0.366	0.155	0	10	HILPDA
VEGFA	0	1.1149	0.486	0.152	0	10	VEGFA
RAC1	0	1.10969	0.803	0.513	0	10	RAC1
WFDC21	0	1.1007	0.526	0.219	0	10	WFDC2
GJB2	0	1.09802	0.341	0.047	0	10	GJB2
EMP21	0	1.09762	0.646	0.331	0	10	EMP2
LDHA	0	1.09299	0.819	0.524	0	10	LDHA
SOX41	0	1.09055	0.818	0.446	0	10	SOX4
RHOV1	0	1.08912	0.475	0.15	0	10	RHOV
ATP1B1	0	1.08871	0.63	0.286	0	10	ATP1B1
GPRC5A	0	1.08446	0.536	0.192	0	10	GPRC5A
LSR1	0	1.08114	0.549	0.195	0	10	LSR
LGALS32	0	1.0774	0.742	0.38	0	10	LGALS3
CALML52	0	1.06097	0.532	0.193	0	10	CALML5
TUBB	0	1.05676	0.746	0.463	0	10	TUBB
PKM1	0	1.05008	0.774	0.451	0	10	PKM
SOX91	0	1.04742	0.532	0.173	0	10	SOX9
SLC25A51	0	1.03226	0.723	0.45	0	10	SLC25A5
HSPB12	0	1.02402	0.863	0.599	0	10	HSPB1
STMN11	0	1.02255	0.601	0.321	0	10	STMN1
CLDN1	0	1.01738	0.322	0.047	0	10	CLDN1
PHLDA2	0	1.00924	0.562	0.216	0	10	PHLDA2
TAGLN21	0	1.00266	0.81	0.503	0	10	TAGLN2
ENO1	0	0.996299	0.773	0.452	0	10	ENO1
TPI1	0	0.991685	0.843	0.563	0	10	TPI1
CHI3L21	0	0.985212	0.314	0.062	0	10	CHI3L2
NECTIN4	0	0.984848	0.487	0.142	0	10	NECTIN4
GGH	0	0.965983	0.371	0.112	0	10	GGH
KLF51	0	0.965448	0.381	0.092	0	10	KLF5
PKP1	0	0.964997	0.364	0.062	0	10	PKP1
HES12	0	0.959919	0.617	0.351	0	10	HES1
PDZK1IP11	0	0.959878	0.446	0.132	0	10	PDZK1IP1
S100A141	0	0.955331	0.676	0.329	0	10	S100A14
MFGE82	0	0.952979	0.414	0.143	0	10	MFGE8
TNFAIP61	0	0.938494	0.294	0.06	0	10	TNFAIP6
LCN21	0	0.934898	0.261	0.051	0	10	LCN2
LAMP11	0	0.933766	0.613	0.311	0	10	LAMP1
S100A16	0	0.91478	0.688	0.355	0	10	S100A16
YBX31	0	0.911012	0.601	0.285	0	10	YBX3
YBX11	0	0.902994	0.813	0.575	0	10	YBX1
GSTP11	0	0.899135	0.665	0.433	0	10	GSTP1
IDH2	0	0.898297	0.636	0.345	0	10	IDH2
CLTB	0	0.897136	0.551	0.274	0	10	CLTB
GIPC11	0	0.895756	0.534	0.199	0	10	GIPC1
EIF4EBP1	0	0.894457	0.567	0.253	0	10	EIF4EBP1
PHGDH1	0	0.894195	0.439	0.143	0	10	PHGDH
STK24	0	0.88919	0.429	0.144	0	10	STK24
SDC41	0	0.887673	0.544	0.252	0	10	SDC4
KRT72	0	0.88632	0.679	0.371	0	10	KRT7
SEC61G	0	0.879419	0.856	0.611	0	10	SEC61G
CEBPB2	0	0.876672	0.635	0.309	0	10	CEBPB
LYPD3	0	0.872465	0.398	0.118	0	10	LYPD3
VDAC2	0	0.872074	0.667	0.359	0	10	VDAC2
DSP	0	0.86576	0.642	0.305	0	10	DSP
CXCL17	0	0.864067	0.327	0.079	0	10	CXCL17
UQCRH1	0	0.863814	0.843	0.621	0	10	UQCRH
PFDN2	0	0.854767	0.69	0.393	0	10	PFDN2
TYMS	0	0.853898	0.316	0.087	0	10	TYMS
SDR16C5	0	0.851797	0.334	0.064	0	10	SDR16C5
CARHSP1	0	0.84981	0.526	0.23	0	10	CARHSP1
CKS1B1	0	0.849328	0.525	0.257	0	10	CKS1B
RND3	0	0.844034	0.43	0.134	0	10	RND3
GGCT	0	0.843941	0.621	0.325	0	10	GGCT
TFDP1	0	0.843426	0.394	0.136	0	10	TFDP1
PGK1	0	0.83931	0.72	0.412	0	10	PGK1
PLS31	0	0.838484	0.335	0.076	0	10	PLS3
KDELR2	0	0.83739	0.703	0.399	0	10	KDELR2
CDKN1A	0	0.833217	0.469	0.165	0	10	CDKN1A
CNN31	0	0.831942	0.603	0.256	0	10	CNN3
LAD1	0	0.826735	0.364	0.089	0	10	LAD1
MAP3K131	0	0.824886	0.597	0.28	0	10	MAP3K13
TNFRSF12A1	0	0.82262	0.481	0.186	0	10	TNFRSF12A
JUP	0	0.821385	0.487	0.192	0	10	JUP
S100A111	0	0.815323	0.944	0.732	0	10	S100A11
TEX30	0	0.810945	0.341	0.097	0	10	TEX30
CRYAB1	0	0.810267	0.37	0.146	0	10	CRYAB
FABP51	0	0.808246	0.44	0.187	0	10	FABP5
CXADR1	0	0.802633	0.436	0.135	0	10	CXADR
EFNA11	0	0.802527	0.537	0.23	0	10	EFNA1
DEK	0	0.796398	0.635	0.351	0	10	DEK
SLC25A371	0	0.780541	0.489	0.192	0	10	SLC25A37
FXYD32	0	0.779355	0.79	0.433	0	10	FXYD3
WDR45B	0	0.770474	0.514	0.214	0	10	WDR45B
DSG3	0	0.76747	0.29	0.046	0	10	DSG3
IRF6	0	0.767346	0.404	0.127	0	10	IRF6
P4HB1	0	0.763554	0.724	0.415	0	10	P4HB
ASF1B	0	0.762165	0.255	0.054	0	10	ASF1B
ICAM11	0	0.761784	0.338	0.098	0	10	ICAM1
ELF32	0	0.759451	0.747	0.37	0	10	ELF3
BACE2	0	0.754328	0.407	0.116	0	10	BACE2
PITX1	0	0.752917	0.373	0.116	0	10	PITX1
SNRPG	0	0.750494	0.756	0.499	0	10	SNRPG
S100A62	1.7612e-283	0.878893	0.863	0.68	4.65995e-279	10	S100A6
HIST1H4C1	4.58042e-240	0.794568	0.493	0.296	1.21193e-235	10	HIST1H4C
BNIP3	1.75431e-202	0.799415	0.325	0.17	4.64174e-198	10	BNIP3
HIST1H4C2	0	2.29954	0.844	0.288	0	11	HIST1H4C
PCLAF2	0	2.17678	0.842	0.114	0	11	PCLAF
STMN12	0	1.82477	0.915	0.314	0	11	STMN1
TUBA1B	0	1.62925	0.943	0.502	0	11	TUBA1B
TUBB1	0	1.62248	0.937	0.459	0	11	TUBB
CKS1B2	0	1.52732	0.863	0.249	0	11	CKS1B
HMGB2	0	1.52252	0.819	0.24	0	11	HMGB2
H2AFZ	0	1.5211	0.96	0.539	0	11	H2AFZ
TYMS1	0	1.48936	0.705	0.078	0	11	TYMS
UBE2C1	0	1.46641	0.698	0.096	0	11	UBE2C
DUT	0	1.44511	0.882	0.314	0	11	DUT
TK1	0	1.42422	0.723	0.085	0	11	TK1
ATAD2	0	1.37914	0.747	0.105	0	11	ATAD2
DEK1	0	1.33842	0.891	0.345	0	11	DEK
RANBP1	0	1.28881	0.921	0.401	0	11	RANBP1
PCNA	0	1.28578	0.749	0.154	0	11	PCNA
UBE2T	0	1.28265	0.699	0.101	0	11	UBE2T
KRT142	0	1.27864	0.365	0.136	0	11	KRT14
SLC25A52	0	1.25755	0.902	0.446	0	11	SLC25A5
RRM2	0	1.20438	0.556	0.035	0	11	RRM2
CDK1	0	1.18212	0.595	0.057	0	11	CDK1
ZWINT	0	1.16999	0.652	0.071	0	11	ZWINT
GGCT1	0	1.16943	0.864	0.319	0	11	GGCT
CALML53	0	1.12696	0.52	0.194	0	11	CALML5
PSMB31	0	1.116	0.782	0.427	0	11	PSMB3
RPL39L2	0	1.11061	0.671	0.17	0	11	RPL39L
RHEB2	0	1.09974	0.849	0.356	0	11	RHEB
BIRC5	0	1.0916	0.611	0.066	0	11	BIRC5
CDKN2A2	0	1.05888	0.432	0.138	0	11	CDKN2A
ASF1B1	0	1.03341	0.525	0.048	0	11	ASF1B
DDIT42	0	1.00716	0.674	0.381	0	11	DDIT4
PERP2	0	1.00549	0.789	0.339	0	11	PERP
GGH1	0	1.00045	0.491	0.109	0	11	GGH
HELLS	0	0.993526	0.624	0.071	0	11	HELLS
HMGN2	0	0.993241	0.942	0.541	0	11	HMGN2
SLPI2	0	0.989325	0.479	0.168	0	11	SLPI
TMEM106C	0	0.982904	0.696	0.177	0	11	TMEM106C
CENPX	0	0.974189	0.802	0.309	0	11	CENPX
SNRPG1	0	0.967793	0.925	0.495	0	11	SNRPG
IDH21	0	0.965492	0.825	0.341	0	11	IDH2
MYBL2	0	0.961214	0.546	0.042	0	11	MYBL2
TACSTD22	0	0.958526	0.727	0.346	0	11	TACSTD2
RAD21	0	0.958035	0.806	0.305	0	11	RAD21
MAL22	0	0.95384	0.825	0.288	0	11	MAL2
MCM7	0	0.951618	0.611	0.111	0	11	MCM7
LSM4	0	0.949683	0.851	0.358	0	11	LSM4
CISD31	0	0.947955	0.548	0.244	0	11	CISD3
UQCRH2	0	0.946766	0.958	0.618	0	11	UQCRH
SMC4	0	0.926451	0.662	0.139	0	11	SMC4
EMP22	0	0.925743	0.833	0.327	0	11	EMP2
SIVA1	0	0.91638	0.847	0.371	0	11	SIVA1
EPCAM1	0	0.904203	0.717	0.248	0	11	EPCAM
CENPM	0	0.903581	0.566	0.065	0	11	CENPM
NUSAP1	0	0.895433	0.533	0.062	0	11	NUSAP1
HMGB1	0	0.887109	0.96	0.716	0	11	HMGB1
SNRPD1	0	0.884671	0.887	0.398	0	11	SNRPD1
TOP2A	0	0.882369	0.507	0.058	0	11	TOP2A
PHGDH2	0	0.882041	0.564	0.14	0	11	PHGDH
LAPTM4B	0	0.878054	0.654	0.206	0	11	LAPTM4B
TFDP11	0	0.871327	0.564	0.132	0	11	TFDP1
MGST11	0	0.868736	0.809	0.356	0	11	MGST1
CENPW	0	0.86676	0.59	0.09	0	11	CENPW
TAGLN22	0	0.859641	0.905	0.501	0	11	TAGLN2
USP1	0	0.858975	0.646	0.156	0	11	USP1
PRDX2	0	0.852219	0.892	0.469	0	11	PRDX2
YBX12	0	0.850032	0.921	0.572	0	11	YBX1
S100A92	0	0.849704	0.381	0.154	0	11	S100A9
TEX301	0	0.846789	0.518	0.093	0	11	TEX30
PPIA	0	0.837803	0.969	0.688	0	11	PPIA
SQLE	0	0.837625	0.632	0.202	0	11	SQLE
LAGE3	0	0.833714	0.828	0.325	0	11	LAGE3
KRT172	0	0.832999	0.39	0.146	0	11	KRT17
TPI11	0	0.824506	0.936	0.561	0	11	TPI1
CENPF	0	0.821767	0.492	0.071	0	11	CENPF
LSM5	0	0.81701	0.886	0.416	0	11	LSM5
DHFR	0	0.809926	0.524	0.063	0	11	DHFR
EIF4EBP11	0	0.803866	0.72	0.249	0	11	EIF4EBP1
IMPA2	0	0.802449	0.546	0.111	0	11	IMPA2
MCM3	0	0.801892	0.599	0.106	0	11	MCM3
WDR34	0	0.800901	0.632	0.146	0	11	WDR34
NUCKS1	0	0.799426	0.923	0.527	0	11	NUCKS1
CENPU	0	0.791541	0.489	0.049	0	11	CENPU
MFGE83	0	0.789872	0.371	0.144	0	11	MFGE8
PTMA	0	0.788222	0.996	0.965	0	11	PTMA
MAD2L1	0	0.787948	0.555	0.066	0	11	MAD2L1
GINS2	0	0.785595	0.52	0.062	0	11	GINS2
CLSPN	0	0.783374	0.496	0.037	0	11	CLSPN
NASP	0	0.782666	0.731	0.225	0	11	NASP
HMGB3	0	0.781854	0.58	0.134	0	11	HMGB3
H2AFV	0	0.781248	0.854	0.372	0	11	H2AFV
CSTB2	0	0.779503	0.917	0.542	0	11	CSTB
SPC25	0	0.77889	0.423	0.034	0	11	SPC25
CARHSP11	0	0.773389	0.725	0.225	0	11	CARHSP1
KRT6B2	0	0.77283	0.307	0.1	0	11	KRT6B
MT1X2	0	0.770137	0.677	0.346	0	11	MT1X
EZH2	0	0.763992	0.521	0.093	0	11	EZH2
CCT5	0	0.760325	0.693	0.25	0	11	CCT5
GMNN	0	0.757796	0.554	0.082	0	11	GMNN
DNAJC9	0	0.757411	0.602	0.112	0	11	DNAJC9
ATP5MC31	0	0.756363	0.91	0.522	0	11	ATP5MC3
SNRPA1	0	0.754612	0.636	0.19	0	11	SNRPA1
ANAPC11	0	0.751943	0.889	0.486	0	11	ANAPC11
CDK4	0	0.751868	0.673	0.205	0	11	CDK4
KRT101	1.86555e-288	1.00709	0.747	0.427	4.93606e-284	11	KRT10
ERBB22	1.92162e-259	0.780539	0.401	0.198	5.08442e-255	11	ERBB2
GSTP12	7.9954e-250	0.752461	0.635	0.434	2.1155e-245	11	GSTP1
MUCL12	1.62904e-54	1.69087	0.278	0.202	4.31027e-50	11	MUCL1
LYZ1	0	3.83368	0.809	0.075	0	12	LYZ
IL1B1	0	3.42192	0.536	0.021	0	12	IL1B
CXCL81	0	3.35571	0.492	0.045	0	12	CXCL8
HLA-DRA2	0	3.25852	0.96	0.306	0	12	HLA-DRA
C15orf481	0	3.25409	0.689	0.161	0	12	C15orf48
HLA-DPB12	0	3.16735	0.84	0.202	0	12	HLA-DPB1
SPP11	0	3.11459	0.43	0.118	0	12	SPP1
HLA-DPA12	0	3.08601	0.858	0.205	0	12	HLA-DPA1
HLA-DRB12	0	2.89943	0.889	0.261	0	12	HLA-DRB1
CCL31	0	2.80011	0.517	0.075	0	12	CCL3
TYROBP1	0	2.7572	0.922	0.113	0	12	TYROBP
CD742	0	2.72427	0.965	0.418	0	12	CD74
HLA-DQA12	0	2.68922	0.695	0.109	0	12	HLA-DQA1
HLA-DQB12	0	2.65818	0.718	0.156	0	12	HLA-DQB1
FCER1G1	0	2.61656	0.848	0.1	0	12	FCER1G
AIF11	0	2.59179	0.807	0.074	0	12	AIF1
G0S2	0	2.54638	0.329	0.032	0	12	G0S2
CXCL3	0	2.31623	0.289	0.031	0	12	CXCL3
HLA-DRB52	0	2.30596	0.525	0.105	0	12	HLA-DRB5
LST11	0	2.30404	0.63	0.051	0	12	LST1
CXCL21	0	2.28147	0.381	0.06	0	12	CXCL2
OLR11	0	2.26376	0.469	0.031	0	12	OLR1
BCL2A11	0	2.24303	0.524	0.042	0	12	BCL2A1
SRGN3	0	2.16842	0.895	0.256	0	12	SRGN
S100A93	0	2.12023	0.426	0.153	0	12	S100A9
SOD21	0	2.09948	0.607	0.2	0	12	SOD2
PLAUR1	0	2.09233	0.584	0.104	0	12	PLAUR
SGK11	0	2.07937	0.588	0.116	0	12	SGK1
AC020656.11	0	2.05072	0.33	0.029	0	12	AC020656.1
MNDA1	0	2.04804	0.519	0.037	0	12	MNDA
CD832	0	2.04369	0.6	0.092	0	12	CD83
CCL3L11	0	2.04105	0.294	0.044	0	12	CCL3L1
CST32	0	2.02318	0.927	0.523	0	12	CST3
CTSS1	0	1.98984	0.684	0.12	0	12	CTSS
NAMPT1	0	1.97061	0.644	0.232	0	12	NAMPT
COTL12	0	1.96859	0.733	0.181	0	12	COTL1
PLIN21	0	1.94664	0.404	0.146	0	12	PLIN2
FCN1	0	1.93606	0.311	0.007	0	12	FCN1
S100A82	0	1.92433	0.355	0.097	0	12	S100A8
GPR1832	0	1.89241	0.527	0.071	0	12	GPR183
VIM2	0	1.88273	0.896	0.45	0	12	VIM
FTL1	0	1.87452	0.994	0.884	0	12	FTL
PLEK1	0	1.85015	0.515	0.047	0	12	PLEK
IL1RN	0	1.83825	0.302	0.026	0	12	IL1RN
C1orf1621	0	1.82074	0.539	0.051	0	12	C1orf162
LAPTM52	0	1.81934	0.77	0.16	0	12	LAPTM5
MS4A6A1	0	1.8189	0.479	0.049	0	12	MS4A6A
HLA-DMA2	0	1.7976	0.626	0.14	0	12	HLA-DMA
FGL21	0	1.78422	0.458	0.038	0	12	FGL2
FCGR3A1	0	1.73031	0.369	0.043	0	12	FCGR3A
TYMP1	0	1.70713	0.748	0.342	0	12	TYMP
SPI11	0	1.62433	0.489	0.042	0	12	SPI1
CYBB1	0	1.61866	0.436	0.044	0	12	CYBB
NFKBIA2	0	1.6076	0.792	0.445	0	12	NFKBIA
BASP12	0	1.60361	0.453	0.115	0	12	BASP1
NPC21	0	1.59545	0.827	0.453	0	12	NPC2
LGALS2	0	1.59504	0.303	0.01	0	12	LGALS2
AP1S21	0	1.58238	0.493	0.112	0	12	AP1S2
VCAN1	0	1.56601	0.284	0.102	0	12	VCAN
PHACTR11	0	1.56418	0.387	0.041	0	12	PHACTR1
SLC2A3	0	1.56261	0.448	0.089	0	12	SLC2A3
GRN1	0	1.55666	0.698	0.284	0	12	GRN
ZEB21	0	1.55168	0.513	0.084	0	12	ZEB2
CD681	0	1.54188	0.476	0.07	0	12	CD68
SLC11A11	0	1.54104	0.302	0.027	0	12	SLC11A1
IER3	0	1.52689	0.586	0.355	0	12	IER3
CD141	0	1.52463	0.364	0.059	0	12	CD14
RGS21	0	1.52086	0.479	0.092	0	12	RGS2
CTSB2	0	1.5128	0.66	0.303	0	12	CTSB
CTSH1	0	1.50411	0.553	0.175	0	12	CTSH
CLEC7A1	0	1.49821	0.447	0.067	0	12	CLEC7A
CPVL1	0	1.49803	0.316	0.024	0	12	CPVL
LCP12	0	1.48825	0.599	0.132	0	12	LCP1
TNFAIP32	0	1.47616	0.586	0.16	0	12	TNFAIP3
S100A43	0	1.47438	0.829	0.412	0	12	S100A4
IFI301	0	1.47081	0.353	0.044	0	12	IFI30
IGSF61	0	1.47068	0.387	0.034	0	12	IGSF6
CYBA4	0	1.47044	0.878	0.475	0	12	CYBA
CTSL1	0	1.45949	0.309	0.116	0	12	CTSL
NR4A22	0	1.44788	0.571	0.219	0	12	NR4A2
ACTB1	0	1.44634	0.988	0.922	0	12	ACTB
TNFSF13B1	0	1.44271	0.439	0.057	0	12	TNFSF13B
HLA-DMB2	0	1.43981	0.454	0.064	0	12	HLA-DMB
HBEGF	0	1.43838	0.306	0.039	0	12	HBEGF
ITGB22	0	1.42578	0.583	0.106	0	12	ITGB2
SAT12	0	1.41324	0.94	0.654	0	12	SAT1
SERPINA11	0	1.41273	0.433	0.08	0	12	SERPINA1
FPR31	0	1.39194	0.341	0.034	0	12	FPR3
ISG152	0	1.39068	0.609	0.337	0	12	ISG15
CTSZ1	0	1.38634	0.659	0.255	0	12	CTSZ
NR4A3	0	1.37385	0.342	0.033	0	12	NR4A3
CLEC5A	0	1.36977	0.273	0.012	0	12	CLEC5A
YWHAH1	0	1.36159	0.557	0.317	0	12	YWHAH
SH3BGRL33	0	1.35216	0.901	0.599	0	12	SH3BGRL3
DUSP11	0	1.34399	0.842	0.51	0	12	DUSP1
CCL4L21	0	1.33584	0.301	0.058	0	12	CCL4L2
FBP1	0	1.33329	0.314	0.105	0	12	FBP1
SNX101	0	1.33302	0.41	0.101	0	12	SNX10
RNASE61	0	1.3314	0.374	0.044	0	12	RNASE6
NLRP3	0	1.32196	0.262	0.011	0	12	NLRP3
ALOX5AP2	0	1.31557	0.463	0.12	0	12	ALOX5AP
KCTD121	0	1.31458	0.396	0.057	0	12	KCTD12
MAP3K8	0	1.30576	0.359	0.089	0	12	MAP3K8
PSAP1	0	1.29048	0.805	0.48	0	12	PSAP
FCGR2A1	0	1.28808	0.374	0.043	0	12	FCGR2A
CD861	0	1.28166	0.374	0.028	0	12	CD86
GBP11	0	1.26706	0.366	0.098	0	12	GBP1
NCF21	0	1.26595	0.335	0.028	0	12	NCF2
RASGEF1B1	0	1.26343	0.36	0.062	0	12	RASGEF1B
REL2	0	1.25848	0.562	0.242	0	12	REL
KLF41	0	1.25139	0.417	0.137	0	12	KLF4
SAMHD11	0	1.24424	0.451	0.091	0	12	SAMHD1
ZFAND51	0	1.24311	0.571	0.321	0	12	ZFAND5
RGS13	0	1.23396	0.644	0.214	0	12	RGS1
EMP32	0	1.2317	0.624	0.197	0	12	EMP3
CD441	0	1.22558	0.661	0.395	0	12	CD44
LAP31	0	1.22478	0.466	0.181	0	12	LAP3
APOC11	0	1.22186	0.338	0.105	0	12	APOC1
DSE1	0	1.22142	0.358	0.059	0	12	DSE
PTPRE1	0	1.21631	0.394	0.077	0	12	PTPRE
LITAF1	0	1.20143	0.618	0.335	0	12	LITAF
TIMP11	0	1.20127	0.569	0.328	0	12	TIMP1
EFHD21	0	1.19795	0.471	0.118	0	12	EFHD2
FTH11	0	1.19725	0.995	0.952	0	12	FTH1
SERPINB9	0	1.18415	0.34	0.05	0	12	SERPINB9
PNRC1	0	1.17494	0.669	0.391	0	12	PNRC1
IL4I11	0	1.16735	0.266	0.027	0	12	IL4I1
FABP52	0	1.15106	0.467	0.187	0	12	FABP5
GLUL1	0	1.14772	0.59	0.393	0	12	GLUL
ATP2B1-AS1	0	1.14503	0.303	0.061	0	12	ATP2B1-AS1
TGFBI1	0	1.14331	0.361	0.087	0	12	TGFBI
LIMS11	0	1.14041	0.475	0.191	0	12	LIMS1
LSP11	0	1.14026	0.478	0.108	0	12	LSP1
NFKBIZ	0	1.13825	0.436	0.187	0	12	NFKBIZ
UPP1	0	1.13356	0.353	0.082	0	12	UPP1
ETS2	0	1.13121	0.308	0.07	0	12	ETS2
LYN1	0	1.12985	0.372	0.065	0	12	LYN
KDM6B	0	1.12346	0.386	0.113	0	12	KDM6B
2024-03-11	0	1.12037	0.327	0.034	0	12	2024-03-01
ATP1B32	0	1.11931	0.547	0.277	0	12	ATP1B3
ANXA52	0	1.10914	0.592	0.315	0	12	ANXA5
TMSB4X2	0	1.10689	0.997	0.944	0	12	TMSB4X
CCDC88A1	0	1.10018	0.379	0.077	0	12	CCDC88A
SDCBP1	0	1.09992	0.571	0.293	0	12	SDCBP
MXD1	0	1.09598	0.31	0.082	0	12	MXD1
CSF2RA	0	1.08805	0.253	0.019	0	12	CSF2RA
RNASET22	0	1.08622	0.511	0.237	0	12	RNASET2
GNAI21	0	1.08544	0.596	0.266	0	12	GNAI2
SLC16A31	0	1.08159	0.359	0.083	0	12	SLC16A3
LGALS12	0	1.08026	0.904	0.565	0	12	LGALS1
S100A101	0	1.0656	0.867	0.601	0	12	S100A10
ABL2	0	1.06477	0.285	0.115	0	12	ABL2
SERPINB1	0	1.06298	0.42	0.16	0	12	SERPINB1
MGAT11	0	1.05943	0.406	0.13	0	12	MGAT1
NFKB1	0	1.05125	0.347	0.099	0	12	NFKB1
FOS	0	1.04422	0.892	0.663	0	12	FOS
GK	0	1.04293	0.257	0.043	0	12	GK
ALDH21	0	1.04244	0.363	0.11	0	12	ALDH2
LGALS91	0	1.03474	0.366	0.068	0	12	LGALS9
NEAT1	0	1.03105	0.945	0.814	0	12	NEAT1
PLSCR11	0	1.03017	0.419	0.15	0	12	PLSCR1
ITGAX1	0	1.02911	0.275	0.021	0	12	ITGAX
CAPG1	0	1.02345	0.556	0.3	0	12	CAPG
LY961	0	1.01815	0.363	0.081	0	12	LY96
MCL1	0	1.01661	0.685	0.435	0	12	MCL1
CD533	0	1.01446	0.496	0.109	0	12	CD53
SAMSN11	0	1.01127	0.354	0.08	0	12	SAMSN1
CSF1R1	0	1.01008	0.279	0.029	0	12	CSF1R
ATP6V1B21	0	1.00857	0.337	0.103	0	12	ATP6V1B2
GSTO11	0	1.00778	0.512	0.247	0	12	GSTO1
HIF1A1	0	1.0052	0.402	0.164	0	12	HIF1A
CXCL161	0	0.999872	0.356	0.111	0	12	CXCL16
ADA21	0	0.996778	0.305	0.045	0	12	ADA2
CFLAR1	0	0.989799	0.477	0.206	0	12	CFLAR
CMTM61	0	0.988422	0.506	0.256	0	12	CMTM6
PPIF	0	0.986313	0.329	0.138	0	12	PPIF
FCGRT1	0	0.982642	0.501	0.235	0	12	FCGRT
FAM49B1	0	0.981865	0.533	0.263	0	12	FAM49B
PLEKHO11	0	0.980273	0.372	0.087	0	12	PLEKHO1
CDKN1A1	0	0.978559	0.409	0.167	0	12	CDKN1A
PSME21	0	0.971966	0.62	0.413	0	12	PSME2
RGS101	0	0.966949	0.528	0.283	0	12	RGS10
MS4A71	0	0.96606	0.373	0.12	0	12	MS4A7
MEF2C2	0	0.963883	0.337	0.08	0	12	MEF2C
PPT11	0	0.960379	0.452	0.213	0	12	PPT1
TMSB10	0	0.945665	0.996	0.952	0	12	TMSB10
PRMT9	0	0.945598	0.284	0.073	0	12	PRMT9
RAB312	0	0.940091	0.421	0.147	0	12	RAB31
C1QA1	0	0.937864	0.318	0.067	0	12	C1QA
FNIP21	0	0.936992	0.281	0.079	0	12	FNIP2
ATF5	0	0.931767	0.267	0.103	0	12	ATF5
PLXDC22	0	0.922495	0.315	0.082	0	12	PLXDC2
WARS	0	0.920081	0.265	0.083	0	12	WARS
PFN11	0	0.916627	0.878	0.692	0	12	PFN1
ACTR21	0	0.908469	0.573	0.324	0	12	ACTR2
CD551	0	0.905654	0.359	0.165	0	12	CD55
CAP11	0	0.905623	0.588	0.354	0	12	CAP1
ARPC21	0	0.905223	0.771	0.53	0	12	ARPC2
BRI31	0	0.904922	0.484	0.271	0	12	BRI3
ACTR3	0	0.903961	0.548	0.298	0	12	ACTR3
TPP11	0	0.90179	0.387	0.132	0	12	TPP1
PYCARD1	0	0.898179	0.505	0.27	0	12	PYCARD
CKLF2	0	0.892452	0.491	0.269	0	12	CKLF
RASSF41	0	0.891446	0.258	0.051	0	12	RASSF4
IFNGR11	0	0.888564	0.337	0.123	0	12	IFNGR1
TNFAIP21	0	0.887575	0.255	0.087	0	12	TNFAIP2
VASP	0	0.886992	0.374	0.153	0	12	VASP
EPSTI11	0	0.885474	0.357	0.086	0	12	EPSTI1
H2AFY	0	0.883754	0.589	0.383	0	12	H2AFY
GNA13	0	0.883631	0.302	0.079	0	12	GNA13
LCP21	0	0.88201	0.334	0.062	0	12	LCP2
LY861	0	0.88058	0.255	0.027	0	12	LY86
ZNF3311	0	0.880433	0.36	0.113	0	12	ZNF331
C1QB1	0	0.879316	0.287	0.064	0	12	C1QB
DPYSL21	0	0.878905	0.347	0.114	0	12	DPYSL2
NABP1	0	0.877171	0.328	0.087	0	12	NABP1
FOSB	0	0.876872	0.67	0.42	0	12	FOSB
HCLS11	0	0.87357	0.393	0.078	0	12	HCLS1
OGFRL1	0	0.873374	0.307	0.113	0	12	OGFRL1
STXBP2	0	0.860805	0.267	0.102	0	12	STXBP2
GLIPR2	0	0.85244	0.327	0.084	0	12	GLIPR2
RHOG1	0	0.843744	0.381	0.129	0	12	RHOG
STAT11	0	0.840625	0.493	0.262	0	12	STAT1
PARP142	0	0.834636	0.378	0.149	0	12	PARP14
PEA15	0	0.834434	0.331	0.135	0	12	PEA15
MSN	0	0.831161	0.475	0.196	0	12	MSN
S100A112	0	0.829945	0.931	0.733	0	12	S100A11
B2M3	0	0.828726	0.998	0.92	0	12	B2M
ELL21	0	0.826102	0.261	0.096	0	12	ELL2
KLF62	0	0.825083	0.728	0.488	0	12	KLF6
ICAM12	0	0.823337	0.285	0.099	0	12	ICAM1
FYB13	0	0.811828	0.467	0.128	0	12	FYB1
ANXA11	0	0.809959	0.556	0.24	0	12	ANXA1
ARPC51	0	0.806245	0.626	0.402	0	12	ARPC5
QKI1	0	0.80249	0.329	0.133	0	12	QKI
EVI2B1	0	0.800977	0.328	0.067	0	12	EVI2B
MOB1A1	0	0.797229	0.433	0.215	0	12	MOB1A
TPM3	0	0.797183	0.674	0.468	0	12	TPM3
CSTA1	0	0.792299	0.3	0.095	0	12	CSTA
HLA-B2	0	0.789733	0.954	0.741	0	12	HLA-B
VSIR	0	0.789209	0.271	0.059	0	12	VSIR
RAB321	0	0.784249	0.276	0.089	0	12	RAB32
HAVCR21	0	0.781698	0.256	0.034	0	12	HAVCR2
RNF1301	0	0.781342	0.329	0.136	0	12	RNF130
FOSL2	0	0.779109	0.329	0.139	0	12	FOSL2
FN12	0	0.777958	0.393	0.18	0	12	FN1
SKAP21	0	0.773271	0.322	0.109	0	12	SKAP2
CCL42	0	0.771477	0.389	0.135	0	12	CCL4
S100A63	0	0.769548	0.935	0.678	0	12	S100A6
MFSD11	0	0.758505	0.313	0.122	0	12	MFSD1
ARRB21	0	0.758478	0.284	0.068	0	12	ARRB2
ARPC1B	0	0.758168	0.496	0.275	0	12	ARPC1B
OAZ11	0	0.755604	0.898	0.733	0	12	OAZ1
PPP1R15A	3.96622e-306	0.817869	0.557	0.337	1.04942e-301	12	PPP1R15A
CHMP1B	1.21583e-303	1.02864	0.412	0.22	3.21696e-299	12	CHMP1B
NFE2L2	1.03611e-296	0.826054	0.413	0.218	2.74144e-292	12	NFE2L2
LRRFIP1	8.04753e-296	0.776284	0.57	0.36	2.1293e-291	12	LRRFIP1
GSN2	1.02304e-291	0.8636	0.502	0.297	2.70686e-287	12	GSN
VAMP52	1.02896e-285	0.832333	0.341	0.156	2.72253e-281	12	VAMP5
MX11	6.27134e-280	0.807785	0.34	0.156	1.65933e-275	12	MX1
CEBPB3	4.28102e-279	1.08625	0.499	0.312	1.13271e-274	12	CEBPB
ID21	1.13661e-263	0.757709	0.573	0.365	3.00735e-259	12	ID2
IER5	2.85955e-262	0.864886	0.338	0.163	7.56608e-258	12	IER5
MAFB2	5.91289e-257	0.941492	0.372	0.192	1.56449e-252	12	MAFB
IFITM32	4.80983e-251	0.784806	0.672	0.443	1.27263e-246	12	IFITM3
VEGFA1	7.74849e-236	0.944297	0.311	0.157	2.05017e-231	12	VEGFA
ATP6V1F1	3.33059e-223	0.761378	0.609	0.449	8.8124e-219	12	ATP6V1F
MARCKS2	4.56009e-215	0.835768	0.474	0.291	1.20655e-210	12	MARCKS
INSIG1	4.20386e-202	0.861979	0.301	0.156	1.1123e-197	12	INSIG1
AREG	5.79769e-201	1.03656	0.373	0.211	1.53401e-196	12	AREG
CTSD1	7.46756e-181	1.23438	0.506	0.363	1.97584e-176	12	CTSD
MT2A	2.07196e-56	1.00995	0.66	0.617	5.48219e-52	12	MT2A
CFD1	0	4.14497	0.366	0.112	0	13	CFD
DCN1	0	3.96526	0.793	0.053	0	13	DCN
APOD	0	3.51975	0.423	0.123	0	13	APOD
CCDC801	0	3.49924	0.619	0.053	0	13	CCDC80
LUM1	0	3.11395	0.813	0.083	0	13	LUM
COL1A11	0	2.99646	0.857	0.111	0	13	COL1A1
SFRP21	0	2.98158	0.618	0.047	0	13	SFRP2
COL3A11	0	2.94189	0.84	0.093	0	13	COL3A1
COL1A21	0	2.89441	0.892	0.107	0	13	COL1A2
SFRP41	0	2.7663	0.356	0.023	0	13	SFRP4
COL6A31	0	2.67988	0.708	0.053	0	13	COL6A3
CXCL141	0	2.61737	0.416	0.102	0	13	CXCL14
SERPINF11	0	2.59162	0.547	0.068	0	13	SERPINF1
FBLN11	0	2.57478	0.566	0.082	0	13	FBLN1
COL6A21	0	2.57462	0.708	0.077	0	13	COL6A2
C1S1	0	2.56377	0.597	0.08	0	13	C1S
C32	0	2.55636	0.413	0.057	0	13	C3
C1R1	0	2.54005	0.527	0.064	0	13	C1R
CTGF1	0	2.53823	0.509	0.074	0	13	CTGF
MMP21	0	2.46196	0.563	0.051	0	13	MMP2
GSN3	0	2.40841	0.583	0.295	0	13	GSN
COL6A11	0	2.39923	0.686	0.084	0	13	COL6A1
SPARC1	0	2.36777	0.738	0.111	0	13	SPARC
CXCL121	0	2.35473	0.453	0.034	0	13	CXCL12
RARRES21	0	2.30992	0.601	0.071	0	13	RARRES2
CTSK1	0	2.30523	0.599	0.062	0	13	CTSK
IGFBP41	0	2.27968	0.573	0.137	0	13	IGFBP4
IGFBP61	0	2.26565	0.32	0.025	0	13	IGFBP6
AEBP11	0	2.19832	0.586	0.055	0	13	AEBP1
IGF1	0	2.17059	0.326	0.018	0	13	IGF1
WISP21	0	2.16707	0.281	0.015	0	13	WISP2
MEG31	0	2.16062	0.414	0.024	0	13	MEG3
VCAN2	0	2.15143	0.617	0.094	0	13	VCAN
SERPING12	0	2.14425	0.556	0.103	0	13	SERPING1
PLAC91	0	2.1362	0.394	0.024	0	13	PLAC9
CALD11	0	2.1205	0.778	0.217	0	13	CALD1
TIMP12	0	2.10423	0.699	0.325	0	13	TIMP1
NNMT1	0	2.10338	0.531	0.104	0	13	NNMT
IGFBP71	0	2.05661	0.612	0.129	0	13	IGFBP7
FSTL11	0	2.03868	0.476	0.059	0	13	FSTL1
CYR611	0	1.99597	0.494	0.167	0	13	CYR61
COL5A21	0	1.98857	0.527	0.057	0	13	COL5A2
CTHRC11	0	1.98635	0.545	0.147	0	13	CTHRC1
BGN1	0	1.95622	0.542	0.101	0	13	BGN
PCOLCE1	0	1.91485	0.446	0.046	0	13	PCOLCE
THBS21	0	1.87905	0.464	0.045	0	13	THBS2
FN13	0	1.85366	0.678	0.174	0	13	FN1
HTRA11	0	1.84198	0.475	0.055	0	13	HTRA1
MFAP4	0	1.83923	0.331	0.01	0	13	MFAP4
TIMP31	0	1.82966	0.501	0.086	0	13	TIMP3
POSTN1	0	1.81932	0.394	0.048	0	13	POSTN
TIMP22	0	1.80609	0.558	0.149	0	13	TIMP2
THY11	0	1.78252	0.402	0.039	0	13	THY1
LRP11	0	1.76947	0.439	0.061	0	13	LRP1
FBN11	0	1.73167	0.382	0.037	0	13	FBN1
SPRY1	0	1.70552	0.368	0.075	0	13	SPRY1
TCF42	0	1.70225	0.499	0.121	0	13	TCF4
DPT1	0	1.64362	0.277	0.013	0	13	DPT
PRRX11	0	1.61717	0.396	0.034	0	13	PRRX1
COL14A11	0	1.60308	0.307	0.019	0	13	COL14A1
CRISPLD21	0	1.59513	0.335	0.031	0	13	CRISPLD2
LHFPL6	0	1.57035	0.34	0.028	0	13	LHFPL6
CYP1B11	0	1.56612	0.314	0.05	0	13	CYP1B1
MXRA81	0	1.54791	0.39	0.059	0	13	MXRA8
SOD3	0	1.54462	0.29	0.039	0	13	SOD3
FBLN21	0	1.53249	0.329	0.033	0	13	FBLN2
SPARCL11	0	1.52578	0.398	0.056	0	13	SPARCL1
SPON21	0	1.52136	0.367	0.066	0	13	SPON2
ISLR1	0	1.51405	0.366	0.035	0	13	ISLR
LGALS13	0	1.51045	0.908	0.565	0	13	LGALS1
MFAP51	0	1.50044	0.26	0.048	0	13	MFAP5
VIM3	0	1.43653	0.808	0.452	0	13	VIM
CFH1	0	1.43512	0.277	0.02	0	13	CFH
COL5A11	0	1.40965	0.337	0.046	0	13	COL5A1
FGF7	0	1.38708	0.25	0.02	0	13	FGF7
NBL11	0	1.38645	0.422	0.137	0	13	NBL1
ASPN1	0	1.376	0.283	0.03	0	13	ASPN
PDGFRA1	0	1.3695	0.292	0.021	0	13	PDGFRA
IFITM33	0	1.3686	0.798	0.44	0	13	IFITM3
CPE1	0	1.35801	0.301	0.059	0	13	CPE
ZBTB201	0	1.34407	0.488	0.221	0	13	ZBTB20
PMP221	0	1.34069	0.421	0.14	0	13	PMP22
SRPX	0	1.33906	0.251	0.01	0	13	SRPX
COL12A11	0	1.33649	0.33	0.056	0	13	COL12A1
TAGLN1	0	1.31657	0.475	0.11	0	13	TAGLN
GAS11	0	1.30466	0.274	0.026	0	13	GAS1
CAVIN11	0	1.2974	0.389	0.11	0	13	CAVIN1
PDGFRB1	0	1.29425	0.304	0.027	0	13	PDGFRB
CDH111	0	1.2769	0.31	0.038	0	13	CDH11
EGR1	0	1.25855	0.588	0.384	0	13	EGR1
PDGFRL1	0	1.23271	0.263	0.029	0	13	PDGFRL
EMILIN11	0	1.21741	0.276	0.026	0	13	EMILIN1
MRC21	0	1.1894	0.296	0.05	0	13	MRC2
PODN1	0	1.1774	0.253	0.012	0	13	PODN
MXRA51	0	1.16056	0.302	0.064	0	13	MXRA5
PALLD1	0	1.13572	0.331	0.126	0	13	PALLD
MMP141	0	1.13099	0.269	0.086	0	13	MMP14
OLFML31	0	1.12266	0.273	0.035	0	13	OLFML3
THBS11	0	1.11414	0.284	0.098	0	13	THBS1
TMEM176A1	0	1.10743	0.303	0.099	0	13	TMEM176A
TMEM176B1	0	1.0984	0.328	0.108	0	13	TMEM176B
EMP11	0	1.09196	0.324	0.133	0	13	EMP1
CYBRD11	0	1.08877	0.311	0.103	0	13	CYBRD1
CD632	0	1.08137	0.763	0.636	0	13	CD63
TSHZ2	0	1.03762	0.274	0.049	0	13	TSHZ2
SSPN1	0	1.02082	0.266	0.071	0	13	SSPN
CST33	0	1.01334	0.727	0.527	0	13	CST3
TSPAN42	0	1.00637	0.3	0.104	0	13	TSPAN4
PRSS231	0	0.998705	0.347	0.141	0	13	PRSS23
DAB22	0	0.991135	0.312	0.077	0	13	DAB2
S100A64	0	0.984558	0.905	0.679	0	13	S100A6
EFEMP21	0	0.970409	0.259	0.035	0	13	EFEMP2
CAVIN31	0	0.956541	0.279	0.074	0	13	CAVIN3
PDLIM21	0	0.951525	0.32	0.131	0	13	PDLIM2
MYL91	0	0.931136	0.401	0.134	0	13	MYL9
ADD3	0	0.91254	0.31	0.125	0	13	ADD3
PLXDC23	0	0.880576	0.252	0.084	0	13	PLXDC2
CAV11	0	0.87893	0.254	0.062	0	13	CAV1
HSPG21	0	0.874246	0.265	0.055	0	13	HSPG2
TPM21	0	0.855472	0.389	0.155	0	13	TPM2
GPNMB2	0	0.852956	0.357	0.123	0	13	GPNMB
MGP3	0	0.829434	0.753	0.471	0	13	MGP
SERPINH11	3.08309e-307	0.983534	0.351	0.164	8.15756e-303	13	SERPINH1
FGFR11	1.22448e-306	0.837287	0.287	0.116	3.23984e-302	13	FGFR1
PPIC1	1.02886e-296	1.03569	0.359	0.176	2.72227e-292	13	PPIC
CD991	3.40274e-294	1.07159	0.553	0.362	9.00331e-290	13	CD99
ID31	1.6955e-292	1.13043	0.368	0.175	4.48613e-288	13	ID3
MARCKS3	1.89746e-261	0.889008	0.492	0.291	5.02048e-257	13	MARCKS
BASP13	1.45116e-260	0.798207	0.279	0.119	3.83963e-256	13	BASP1
LGALS3BP2	2.13747e-245	0.86676	0.377	0.2	5.65553e-241	13	LGALS3BP
ZFP36L1	3.60045e-241	0.819415	0.694	0.544	9.52643e-237	13	ZFP36L1
SELENOM1	7.56016e-237	0.806704	0.616	0.442	2.00034e-232	13	SELENOM
LIMA11	1.17544e-230	0.877164	0.321	0.161	3.1101e-226	13	LIMA1
LAPTM4A1	3.60278e-221	0.843911	0.629	0.485	9.53258e-217	13	LAPTM4A
SEPT111	8.18356e-220	0.801537	0.287	0.137	2.16529e-215	13	2024-09-11
TCEAL91	2.01709e-207	0.85755	0.326	0.173	5.33703e-203	13	TCEAL9
VMP11	1.38083e-206	1.18096	0.603	0.458	3.65353e-202	13	VMP1
GOLIM41	1.14485e-204	0.950032	0.281	0.137	3.02915e-200	13	GOLIM4
SELENOP1	1.5157e-203	0.949874	0.396	0.235	4.01039e-199	13	SELENOP
S100A13	4.03185e-203	0.765991	0.536	0.362	1.06679e-198	13	S100A13
ITGB11	8.26973e-203	0.787236	0.553	0.399	2.18809e-198	13	ITGB1
ARID5B	1.19077e-187	0.755383	0.359	0.203	3.15066e-183	13	ARID5B
RND31	3.43852e-165	0.91676	0.264	0.138	9.09798e-161	13	RND3
FOS1	1.82604e-160	0.973889	0.734	0.667	4.83151e-156	13	FOS
WSB1	7.34063e-145	0.783137	0.458	0.318	1.94226e-140	13	WSB1
KCNQ1OT11	2.85451e-137	0.84591	0.313	0.185	7.55275e-133	13	KCNQ1OT1
SOD22	4.31007e-111	0.772655	0.326	0.206	1.1404e-106	13	SOD2
GADD45B	3.00956e-100	0.9348	0.445	0.343	7.96299e-96	13	GADD45B
FOSB1	2.48358e-86	0.872618	0.511	0.424	6.57132e-82	13	FOSB
MT2A1	3.07972e-79	1.20539	0.68	0.617	8.14864e-75	13	MT2A
CLU	2.90408e-49	0.865605	0.306	0.23	7.68391e-45	13	CLU
UBE2C2	0	3.3611	0.911	0.096	0	14	UBE2C
CENPF1	0	2.47186	0.907	0.067	0	14	CENPF
HMGB21	0	2.40564	0.958	0.242	0	14	HMGB2
PTTG1	0	2.34146	0.938	0.115	0	14	PTTG1
TOP2A1	0	2.30707	0.868	0.055	0	14	TOP2A
ARL6IP1	0	2.18407	0.965	0.385	0	14	ARL6IP1
CKS1B3	0	2.18138	0.95	0.252	0	14	CKS1B
CKS2	0	2.17475	0.946	0.219	0	14	CKS2
CDC20	0	2.13139	0.783	0.038	0	14	CDC20
KPNA2	0	2.11181	0.837	0.135	0	14	KPNA2
STMN13	0	2.01958	0.978	0.317	0	14	STMN1
BIRC51	0	2.01693	0.89	0.065	0	14	BIRC5
UBE2S	0	2.00393	0.922	0.254	0	14	UBE2S
TUBA1B1	0	2.0015	0.989	0.504	0	14	TUBA1B
CDKN3	0	1.97393	0.853	0.059	0	14	CDKN3
CCNB1	0	1.96862	0.795	0.042	0	14	CCNB1
CDK11	0	1.89018	0.759	0.058	0	14	CDK1
CCNB2	0	1.85145	0.789	0.04	0	14	CCNB2
NUSAP11	0	1.84434	0.844	0.06	0	14	NUSAP1
TUBA1C	0	1.7404	0.881	0.243	0	14	TUBA1C
HIST1H4C3	0	1.71215	0.806	0.292	0	14	HIST1H4C
KRT173	0	1.69492	0.435	0.147	0	14	KRT17
H2AFZ1	0	1.69427	0.992	0.541	0	14	H2AFZ
AURKA	0	1.68617	0.667	0.032	0	14	AURKA
TPX2	0	1.63482	0.802	0.046	0	14	TPX2
KRT143	0	1.58659	0.409	0.137	0	14	KRT14
JPT1	0	1.58614	0.937	0.352	0	14	JPT1
RAD211	0	1.56225	0.911	0.306	0	14	RAD21
TACSTD23	0	1.54192	0.759	0.348	0	14	TACSTD2
MKI67	0	1.51259	0.741	0.045	0	14	MKI67
TUBB4B	0	1.51104	0.899	0.324	0	14	TUBB4B
TUBB2	0	1.48909	0.961	0.462	0	14	TUBB
HMGN21	0	1.45235	0.985	0.543	0	14	HMGN2
HMGB31	0	1.44872	0.797	0.133	0	14	HMGB3
CALM2	0	1.44622	0.996	0.708	0	14	CALM2
SMC41	0	1.4428	0.844	0.14	0	14	SMC4
UBE2T1	0	1.4316	0.77	0.103	0	14	UBE2T
ASPM	0	1.43072	0.611	0.022	0	14	ASPM
NUCKS11	0	1.41003	0.977	0.529	0	14	NUCKS1
CENPA	0	1.3613	0.642	0.02	0	14	CENPA
CENPW1	0	1.36075	0.77	0.09	0	14	CENPW
SLPI3	0	1.3414	0.551	0.169	0	14	SLPI
CDCA3	0	1.30452	0.641	0.031	0	14	CDCA3
PLK1	0	1.29462	0.635	0.016	0	14	PLK1
KRT6A2	0	1.25149	0.289	0.062	0	14	KRT6A
CDCA8	0	1.23681	0.61	0.03	0	14	CDCA8
FAM83D	0	1.23527	0.614	0.024	0	14	FAM83D
MAD2L11	0	1.23389	0.71	0.066	0	14	MAD2L1
RHEB3	0	1.22481	0.908	0.359	0	14	RHEB
CDKN2A3	0	1.21293	0.517	0.138	0	14	CDKN2A
HMGB11	0	1.21199	0.995	0.717	0	14	HMGB1
KRT6B3	0	1.19614	0.374	0.101	0	14	KRT6B
GTSE1	0	1.18659	0.646	0.029	0	14	GTSE1
KRT52	0	1.18501	0.351	0.095	0	14	KRT5
NEK2	0	1.17539	0.619	0.018	0	14	NEK2
PCLAF3	0	1.17357	0.731	0.121	0	14	PCLAF
LSM51	0	1.17187	0.944	0.418	0	14	LSM5
NUF2	0	1.16835	0.622	0.026	0	14	NUF2
HMMR	0	1.16136	0.544	0.018	0	14	HMMR
CSTB3	0	1.15813	0.899	0.545	0	14	CSTB
MZT1	0	1.11373	0.707	0.129	0	14	MZT1
CKAP2	0	1.10701	0.639	0.064	0	14	CKAP2
RPL39L3	0	1.09796	0.698	0.173	0	14	RPL39L
CEP55	0	1.09575	0.607	0.031	0	14	CEP55
SLC25A53	0	1.09485	0.901	0.449	0	14	SLC25A5
ANP32E	0	1.0712	0.746	0.151	0	14	ANP32E
PBK	0	1.06498	0.591	0.033	0	14	PBK
H2AFV1	0	1.06237	0.924	0.375	0	14	H2AFV
ANXA22	0	1.05509	0.895	0.552	0	14	ANXA2
S100A161	0	1.05272	0.778	0.355	0	14	S100A16
GGH2	0	1.04348	0.583	0.11	0	14	GGH
PRC1	0	1.01958	0.567	0.036	0	14	PRC1
ECT2	0	1.01891	0.578	0.046	0	14	ECT2
CCNA2	0	1.01646	0.582	0.026	0	14	CCNA2
PERP3	0	1.00894	0.8	0.342	0	14	PERP
ID12	0	1.00616	0.454	0.127	0	14	ID1
DEPDC1	0	1.0007	0.541	0.015	0	14	DEPDC1
SQLE1	0	0.995819	0.692	0.203	0	14	SQLE
BUB3	0	0.962479	0.833	0.262	0	14	BUB3
ZWINT1	0	0.952771	0.649	0.075	0	14	ZWINT
AURKB	0	0.945248	0.542	0.03	0	14	AURKB
TM4SF12	0	0.944923	0.769	0.286	0	14	TM4SF1
ILF2	0	0.94418	0.792	0.264	0	14	ILF2
RAN	0	0.942843	0.945	0.489	0	14	RAN
DTYMK	0	0.935333	0.698	0.138	0	14	DTYMK
CNIH4	0	0.932707	0.791	0.242	0	14	CNIH4
KIF23	0	0.928754	0.529	0.022	0	14	KIF23
EMP23	0	0.92155	0.839	0.33	0	14	EMP2
TAGLN23	0	0.915798	0.922	0.503	0	14	TAGLN2
CENPE	0	0.911005	0.478	0.018	0	14	CENPE
DYNLL1	0	0.910109	0.986	0.682	0	14	DYNLL1
DEK2	0	0.902695	0.874	0.349	0	14	DEK
CCT51	0	0.897212	0.742	0.252	0	14	CCT5
DLGAP5	0	0.897141	0.493	0.017	0	14	DLGAP5
DMKN2	0	0.892522	0.433	0.156	0	14	DMKN
HDGF	0	0.891572	0.752	0.212	0	14	HDGF
MAL23	0	0.887624	0.82	0.292	0	14	MAL2
CRABP21	0	0.882673	0.705	0.337	0	14	CRABP2
TROAP	0	0.878155	0.508	0.017	0	14	TROAP
RACGAP1	0	0.87736	0.53	0.031	0	14	RACGAP1
ANLN	0	0.871897	0.496	0.023	0	14	ANLN
KIF20B	0	0.869927	0.565	0.058	0	14	KIF20B
PTMS	0	0.866656	0.845	0.372	0	14	PTMS
CALML54	0	0.86288	0.55	0.196	0	14	CALML5
TK11	0	0.861809	0.604	0.092	0	14	TK1
CLDN42	0	0.860734	0.832	0.375	0	14	CLDN4
PSMB32	0	0.860221	0.822	0.428	0	14	PSMB3
PPIA1	0	0.859722	0.987	0.69	0	14	PPIA
SPC251	0	0.85764	0.488	0.035	0	14	SPC25
UQCRH3	0	0.856462	0.954	0.62	0	14	UQCRH
MRPL51	0	0.844288	0.925	0.433	0	14	MRPL51
EPCAM2	0	0.841524	0.722	0.251	0	14	EPCAM
CDKN2C	0	0.839009	0.457	0.059	0	14	CDKN2C
LSM41	0	0.836205	0.871	0.361	0	14	LSM4
CRYAB2	0	0.833337	0.41	0.147	0	14	CRYAB
MT1X3	0	0.83092	0.721	0.347	0	14	MT1X
SERPINB52	0	0.830262	0.343	0.076	0	14	SERPINB5
DDX39A	0	0.828566	0.64	0.142	0	14	DDX39A
LMNA	0	0.826433	0.89	0.44	0	14	LMNA
HES13	0	0.824039	0.721	0.351	0	14	HES1
SNRPG2	0	0.818704	0.935	0.498	0	14	SNRPG
GGCT2	0	0.816757	0.829	0.323	0	14	GGCT
SPINT21	0	0.811684	0.941	0.483	0	14	SPINT2
KNSTRN	0	0.808083	0.506	0.029	0	14	KNSTRN
SNRPD11	0	0.807387	0.889	0.402	0	14	SNRPD1
SMC2	0	0.801518	0.591	0.094	0	14	SMC2
RANBP11	0	0.798991	0.895	0.405	0	14	RANBP1
RHOV2	0	0.79717	0.442	0.153	0	14	RHOV
PIF1	0	0.796816	0.402	0.013	0	14	PIF1
CBR3	0	0.791635	0.519	0.107	0	14	CBR3
TXN	0	0.790836	0.971	0.592	0	14	TXN
NDC80	0	0.789715	0.459	0.028	0	14	NDC80
GIPC12	0	0.78898	0.602	0.2	0	14	GIPC1
ATP5MC32	0	0.786845	0.928	0.524	0	14	ATP5MC3
PRR11	0	0.78481	0.484	0.021	0	14	PRR11
MFGE84	0	0.783608	0.375	0.146	0	14	MFGE8
SGO2	0	0.768742	0.456	0.029	0	14	SGO2
KIF2C	0	0.763237	0.452	0.017	0	14	KIF2C
UBALD2	0	0.763165	0.569	0.122	0	14	UBALD2
GPSM2	0	0.762621	0.511	0.052	0	14	GPSM2
MLF2	0	0.761872	0.802	0.31	0	14	MLF2
PHGDH3	0	0.761547	0.56	0.143	0	14	PHGDH
SKA2	0	0.757773	0.592	0.1	0	14	SKA2
H3F3A	0	0.755401	0.994	0.826	0	14	H3F3A
TPI12	0	0.750901	0.954	0.563	0	14	TPI1
KRT102	5.01217e-303	0.912039	0.801	0.429	1.32617e-298	14	KRT10
DDIT43	4.17321e-270	1.00833	0.698	0.383	1.10419e-265	14	DDIT4
AGR23	2.3e-119	0.883736	0.398	0.222	6.08557e-115	14	AGR2
HMGB22	0	2.54394	0.803	0.246	0	15	HMGB2
STMN14	0	2.37691	0.881	0.319	0	15	STMN1
HIST1H4C4	0	2.33042	0.703	0.295	0	15	HIST1H4C
PCLAF4	0	2.06377	0.599	0.124	0	15	PCLAF
TUBA1B2	0	2.027	0.905	0.506	0	15	TUBA1B
NUSAP12	0	1.76667	0.438	0.068	0	15	NUSAP1
PTTG11	0	1.73348	0.549	0.123	0	15	PTTG1
TOP2A2	0	1.73294	0.397	0.063	0	15	TOP2A
MKI671	0	1.71902	0.395	0.052	0	15	MKI67
HMGN22	0	1.7042	0.891	0.546	0	15	HMGN2
UBE2C3	0	1.69359	0.49	0.104	0	15	UBE2C
H2AFZ2	0	1.68554	0.907	0.543	0	15	H2AFZ
TYMS2	0	1.67691	0.473	0.086	0	15	TYMS
TUBB3	0	1.67491	0.837	0.465	0	15	TUBB
GZMB1	0	1.66433	0.251	0.049	0	15	GZMB
GZMA1	0	1.6157	0.28	0.086	0	15	GZMA
CENPF2	0	1.61476	0.392	0.076	0	15	CENPF
HMGB12	0	1.61036	0.952	0.718	0	15	HMGB1
CORO1A3	0	1.46548	0.504	0.182	0	15	CORO1A
BIRC52	0	1.40678	0.391	0.074	0	15	BIRC5
RRM21	0	1.40328	0.324	0.043	0	15	RRM2
SMC42	0	1.39997	0.489	0.146	0	15	SMC4
UBE2S1	0	1.39046	0.594	0.26	0	15	UBE2S
DUT1	0	1.38411	0.64	0.322	0	15	DUT
PCNA1	0	1.3687	0.458	0.163	0	15	PCNA
CKS1B4	0	1.34566	0.618	0.258	0	15	CKS1B
DEK3	0	1.30875	0.719	0.352	0	15	DEK
CDK12	0	1.27108	0.334	0.066	0	15	CDK1
H2AFV2	0	1.25799	0.723	0.379	0	15	H2AFV
CKS21	0	1.21737	0.531	0.226	0	15	CKS2
CDKN31	0	1.20251	0.333	0.069	0	15	CDKN3
TMPO	0	1.1818	0.389	0.119	0	15	TMPO
RANBP12	0	1.17889	0.715	0.408	0	15	RANBP1
COTL13	0	1.17536	0.459	0.189	0	15	COTL1
UBE2T2	0	1.16067	0.393	0.11	0	15	UBE2T
TK12	0	1.15811	0.348	0.097	0	15	TK1
TPX21	0	1.14988	0.28	0.055	0	15	TPX2
PSMB93	0	1.13776	0.514	0.247	0	15	PSMB9
ZWINT2	0	1.13747	0.346	0.081	0	15	ZWINT
CENPW2	0	1.1272	0.369	0.098	0	15	CENPW
ANP32E1	0	1.11687	0.447	0.156	0	15	ANP32E
ANP32B	0	1.11511	0.662	0.361	0	15	ANP32B
MAD2L12	0	1.1146	0.334	0.073	0	15	MAD2L1
TRAC2	0	1.09882	0.421	0.124	0	15	TRAC
NKG71	0	1.0834	0.294	0.09	0	15	NKG7
CENPM1	0	1.07243	0.328	0.073	0	15	CENPM
SMC21	0	1.07141	0.358	0.098	0	15	SMC2
PFN12	0	1.06149	0.879	0.694	0	15	PFN1
CD3D2	0	1.03715	0.426	0.131	0	15	CD3D
NASP1	0	1.03692	0.52	0.232	0	15	NASP
CLSPN1	0	1.02701	0.27	0.044	0	15	CLSPN
RAC22	0	0.990191	0.383	0.117	0	15	RAC2
ATAD21	0	0.989366	0.344	0.116	0	15	ATAD2
ASF1B2	0	0.967498	0.255	0.056	0	15	ASF1B
FABP53	0	0.96037	0.47	0.189	0	15	FABP5
NUDT1	0	0.94665	0.397	0.157	0	15	NUDT1
RAN1	0	0.945881	0.757	0.493	0	15	RAN
EZH21	0	0.932172	0.317	0.099	0	15	EZH2
CD22	0	0.928317	0.413	0.122	0	15	CD2
HELLS1	0	0.91645	0.293	0.081	0	15	HELLS
KIF20B1	0	0.907733	0.252	0.064	0	15	KIF20B
PTMA1	0	0.904432	0.995	0.965	0	15	PTMA
DNMT1	0	0.891006	0.424	0.182	0	15	DNMT1
SKA21	0	0.885844	0.322	0.105	0	15	SKA2
ITM2A1	0	0.884812	0.298	0.081	0	15	ITM2A
PHF19	0	0.869954	0.25	0.046	0	15	PHF19
CD3G2	0	0.842178	0.315	0.076	0	15	CD3G
DNAJC91	0	0.840805	0.348	0.12	0	15	DNAJC9
GAPDH2	0	0.81455	0.964	0.821	0	15	GAPDH
TRBC22	0	0.807654	0.344	0.102	0	15	TRBC2
CFL1	0	0.77334	0.906	0.748	0	15	CFL1
MCM71	4.87219e-308	0.820736	0.33	0.12	1.28913e-303	15	MCM7
LCP13	2.17187e-306	0.821172	0.372	0.139	5.74655e-302	15	LCP1
TRBC12	7.24298e-306	0.76702	0.277	0.083	1.91642e-301	15	TRBC1
RPA3	4.13695e-296	0.951744	0.514	0.259	1.0946e-291	15	RPA3
KPNA21	4.33062e-293	1.01536	0.359	0.143	1.14584e-288	15	KPNA2
SNRPG3	2.48058e-290	0.861922	0.76	0.502	6.56336e-286	15	SNRPG
GMFG2	2.66066e-281	0.796937	0.367	0.141	7.03985e-277	15	GMFG
DTYMK1	9.29813e-280	0.845972	0.356	0.145	2.46019e-275	15	DTYMK
IL322	4.38917e-279	0.874492	0.519	0.247	1.16133e-274	15	IL32
SNRPD12	1.75864e-272	0.862065	0.661	0.406	4.65319e-268	15	SNRPD1
CALM3	3.82426e-263	0.925523	0.557	0.306	1.01186e-258	15	CALM3
H2AFX	5.52498e-263	0.809027	0.304	0.114	1.46186e-258	15	H2AFX
ACTB2	3.40381e-246	0.911612	0.976	0.922	9.00614e-242	15	ACTB
IFI162	1.61617e-245	0.910633	0.394	0.176	4.27623e-241	15	IFI16
MCM31	5.14593e-244	0.763117	0.297	0.114	1.36156e-239	15	MCM3
C12orf75	9.00544e-243	0.804255	0.356	0.152	2.38275e-238	15	C12orf75
SNRPB	1.44643e-240	0.814576	0.634	0.395	3.8271e-236	15	SNRPB
HSPB111	5.82799e-239	0.824037	0.472	0.24	1.54203e-234	15	HSPB11
SMC3	6.29912e-234	0.786486	0.38	0.173	1.66668e-229	15	SMC3
[truncated: 2,491 more rows]

## Sheet: Supplementary Table 5
genes	p_val	avg_log2FC	pct.1	pct.2	p_val_adj	cluster	gene
COL1A1	0	3.45680877365131	0.996	0.304	0	0	COL1A1
FN1	0	3.45407721240981	0.978	0.274	0	0	FN1
MMP11	0	3.44092647999164	0.653	0.078	0	0	MMP11
COL1A2	0	3.37683117061578	0.997	0.317	0	0	COL1A2
POSTN	0	3.33227462506598	0.868	0.132	0	0	POSTN
COL3A1	0	3.15628591667886	0.996	0.297	0	0	COL3A1
SPARC	0	3.08319651048212	0.982	0.289	0	0	SPARC
CTHRC1	0	3.00875840485632	0.907	0.19	0	0	CTHRC1
COL11A1	0	2.99776245782118	0.63	0.05	0	0	COL11A1
THBS2	0	2.86243056896444	0.815	0.141	0	0	THBS2
COL5A2	0	2.82292418253766	0.877	0.185	0	0	COL5A2
COL12A1	0	2.82028892004009	0.734	0.117	0	0	COL12A1
COL10A1	0	2.80985143484126	0.653	0.062	0	0	COL10A1
ASPN	0	2.79282844414343	0.645	0.096	0	0	ASPN
LUM	0	2.7823520415815	0.962	0.242	0	0	LUM
VCAN	0	2.77535080319411	0.885	0.191	0	0	VCAN
AEBP1	0	2.71205615256103	0.866	0.205	0	0	AEBP1
TIMP3	0	2.63145538071943	0.72	0.202	0	0	TIMP3
COL5A1	0	2.52826069301507	0.706	0.12	0	0	COL5A1
SFRP2	0	2.51282566718548	0.833	0.175	0	0	SFRP2
COL6A1	0	2.50652777114887	0.877	0.241	0	0	COL6A1
RARRES2	0	2.45752459550376	0.784	0.188	0	0	RARRES2
COL6A3	0	2.42875345414929	0.896	0.216	0	0	COL6A3
COL6A2	0	2.23142833763272	0.877	0.255	0	0	COL6A2
NBL1	0	2.20548977719685	0.662	0.141	0	0	NBL1
TIMP2	0	2.20315204517941	0.768	0.197	0	0	TIMP2
SULF1	0	2.19681853399283	0.515	0.072	0	0	SULF1
LGALS1	0	2.19584203795153	0.967	0.591	0	0	LGALS1
INHBA	0	2.18199420132713	0.541	0.08	0	0	INHBA
CTSK	0	2.16726732074228	0.756	0.177	0	0	CTSK
MMP14	0	2.16426658917761	0.527	0.096	0	0	MMP14
BGN	0	2.10811161295879	0.804	0.221	0	0	BGN
HTRA3	0	2.10045756070018	0.437	0.067	0	0	HTRA3
MMP2	0	2.04486187811982	0.727	0.164	0	0	MMP2
CDH11	0	2.03943822346207	0.577	0.101	0	0	CDH11
MXRA5	0	2.03721163795183	0.562	0.096	0	0	MXRA5
HTRA1	0	2.02309323937885	0.636	0.147	0	0	HTRA1
SDC1	0	2.01666460533181	0.522	0.163	0	0	SDC1
CTGF	0	2.0025604186231	0.694	0.174	0	0	CTGF
PALLD	0	1.92831402192772	0.569	0.129	0	0	PALLD
COL8A1	0	1.92787679338986	0.445	0.059	0	0	COL8A1
FBN1	0	1.92178323424465	0.596	0.125	0	0	FBN1
THY1	0	1.89636750277963	0.683	0.153	0	0	THY1
THBS1	0	1.85494564953175	0.461	0.113	0	0	THBS1
PRSS23	0	1.85357901712576	0.559	0.139	0	0	PRSS23
SERPINH1	0	1.83431329985858	0.587	0.149	0	0	SERPINH1
CALD1	0	1.77584435347389	0.917	0.321	0	0	CALD1
PXDN	0	1.76220768795727	0.396	0.074	0	0	PXDN
COMP	0	1.75162896849135	0.267	0.04	0	0	COMP
MFAP2	0	1.74738206662497	0.432	0.066	0	0	MFAP2
VMP1	0	1.73754805097617	0.741	0.331	0	0	VMP1
ANTXR1	0	1.71779525421714	0.426	0.075	0	0	ANTXR1
ISLR	0	1.70694868856294	0.488	0.116	0	0	ISLR
PPIC	0	1.70538497571702	0.533	0.129	0	0	PPIC
PLAU	0	1.69314252340637	0.338	0.055	0	0	PLAU
CYR61	0	1.6741795650854	0.582	0.163	0	0	CYR61
DCN	0	1.67248924340758	0.901	0.231	0	0	DCN
IFI27	0	1.67025743962722	0.741	0.417	0	0	IFI27
CD99	0	1.64966830503006	0.698	0.313	0	0	CD99
FSTL1	0	1.64591197364118	0.625	0.166	0	0	FSTL1
C1QTNF3	0	1.63516876328856	0.256	0.028	0	0	C1QTNF3
TPM1	0	1.63414104531886	0.702	0.256	0	0	TPM1
TAGLN	0	1.62962402774164	0.807	0.246	0	0	TAGLN
ADAM12	0	1.62665072222685	0.412	0.073	0	0	ADAM12
MDK	0	1.61853640065041	0.56	0.188	0	0	MDK
ITGB1	0	1.56952189351991	0.773	0.368	0	0	ITGB1
FBLN1	0	1.56480616685889	0.623	0.164	0	0	FBLN1
MXRA8	0	1.5591640475851	0.506	0.126	0	0	MXRA8
CALU	0	1.52932661277011	0.531	0.214	0	0	CALU
CTSB	0	1.52912327807874	0.579	0.222	0	0	CTSB
MARCKS	0	1.5137921118052	0.66	0.3	0	0	MARCKS
NNMT	0	1.50019415412145	0.613	0.192	0	0	NNMT
LRRC15	0	1.49798708986067	0.307	0.031	0	0	LRRC15
SPON2	0	1.49564620972646	0.453	0.129	0	0	SPON2
IGFBP4	0	1.48439647161778	0.652	0.206	0	0	IGFBP4
SFRP4	0	1.48075127260426	0.476	0.104	0	0	SFRP4
GAS1	0	1.48029602736234	0.382	0.082	0	0	GAS1
ITGB5	0	1.47352544522285	0.381	0.077	0	0	ITGB5
MRC2	0	1.46793662599644	0.419	0.094	0	0	MRC2
FAP	0	1.4642795996151	0.382	0.07	0	0	FAP
DPYSL3	0	1.46214190042913	0.39	0.076	0	0	DPYSL3
FNDC1	0	1.45782199727386	0.322	0.043	0	0	FNDC1
IFITM3	0	1.44745488481136	0.841	0.367	0	0	IFITM3
MFAP5	0	1.44730891351278	0.392	0.077	0	0	MFAP5
RGS16	0	1.44336282240259	0.329	0.118	0	0	RGS16
MYH9	0	1.43284352454833	0.553	0.208	0	0	MYH9
RAB31	0	1.42961965967022	0.439	0.123	0	0	RAB31
CNN3	0	1.42077496269365	0.491	0.161	0	0	CNN3
CAVIN1	0	1.41848476198658	0.545	0.169	0	0	CAVIN1
LOXL1	0	1.41794889972161	0.369	0.072	0	0	LOXL1
C1S	0	1.41410047803695	0.641	0.187	0	0	C1S
PLXDC2	0	1.41154138961065	0.374	0.08	0	0	PLXDC2
ITGBL1	0	1.40983369676857	0.314	0.048	0	0	ITGBL1
SEPT11	0	1.40288309219647	0.431	0.137	0	0	SEPT11
GJB2	0	1.40247507862904	0.252	0.025	0	0	GJB2
EMILIN1	0	1.39713198567898	0.411	0.102	0	0	EMILIN1
LRP1	0	1.38681104640892	0.498	0.136	0	0	LRP1
SERPINF1	0	1.38029336810622	0.623	0.221	0	0	SERPINF1
PCOLCE	0	1.37378496482076	0.529	0.168	0	0	PCOLCE
FIBIN	0	1.34138342285185	0.303	0.046	0	0	FIBIN
IGFBP5	0	1.33340680398322	0.478	0.163	0	0	IGFBP5
ACTN1	0	1.3219560134175	0.452	0.137	0	0	ACTN1
CHPF	0	1.31595777638495	0.358	0.129	0	0	CHPF
CLEC11A	0	1.31498220680339	0.38	0.094	0	0	CLEC11A
PRRX1	0	1.3070026867398	0.477	0.148	0	0	PRRX1
KIAA1217	0	1.29032169293958	0.322	0.058	0	0	KIAA1217
ITGA11	0	1.28704782045608	0.267	0.028	0	0	ITGA11
HSPG2	0	1.28634018943198	0.366	0.099	0	0	HSPG2
COL16A1	0	1.28601161284684	0.286	0.056	0	0	COL16A1
TNFRSF12A	0	1.27945549710784	0.32	0.086	0	0	TNFRSF12A
CXCL12	0	1.27337728450328	0.453	0.13	0	0	CXCL12
GJA1	0	1.25793527166851	0.303	0.062	0	0	GJA1
PTTG1IP	0	1.23539520228333	0.386	0.131	0	0	PTTG1IP
S100A16	0	1.23446434397153	0.435	0.131	0	0	S100A16
TPM2	0	1.23403703531978	0.636	0.224	0	0	TPM2
SPATS2L	0	1.23218902756985	0.389	0.13	0	0	SPATS2L
SERPING1	0	1.2319562386971	0.603	0.221	0	0	SERPING1
LAPTM4A	0	1.22853755688282	0.668	0.352	0	0	LAPTM4A
CTNNB1	0	1.22687534042376	0.433	0.2	0	0	CTNNB1
FLNA	0	1.22297159764493	0.535	0.209	0	0	FLNA
FKBP9	0	1.22263817343711	0.293	0.072	0	0	FKBP9
CMTM3	0	1.2222480771429	0.335	0.083	0	0	CMTM3
LOX	0	1.22005948200132	0.304	0.063	0	0	LOX
NRP2	0	1.21991005851912	0.284	0.041	0	0	NRP2
COL15A1	0	1.21378865952686	0.299	0.069	0	0	COL15A1
S100A6	0	1.21351009478106	0.93	0.637	0	0	S100A6
CD63	0	1.2047466065619	0.793	0.579	0	0	CD63
GALNT1	0	1.18970481775656	0.299	0.085	0	0	GALNT1
PLAT	0	1.18582744137559	0.279	0.055	0	0	PLAT
S100A11	0	1.18322376021836	0.792	0.507	0	0	S100A11
NUPR1	0	1.17714717968876	0.567	0.233	0	0	NUPR1
LIMA1	0	1.16564805001694	0.381	0.125	0	0	LIMA1
CERCAM	0	1.16532229146914	0.301	0.071	0	0	CERCAM
TPM4	0	1.16498237133584	0.563	0.291	0	0	TPM4
TIMP1	0	1.16378972561705	0.748	0.33	0	0	TIMP1
ANXA2	0	1.16350467067576	0.632	0.342	0	0	ANXA2
EFEMP2	0	1.16251659470086	0.367	0.093	0	0	EFEMP2
SULF2	0	1.16147905216613	0.305	0.076	0	0	SULF2
RIN2	0	1.1612094952355	0.261	0.058	0	0	RIN2
PDLIM2	0	1.15958855353015	0.419	0.138	0	0	PDLIM2
OLFML3	0	1.1545206428988	0.305	0.091	0	0	OLFML3
CYP1B1	0	1.14288227479003	0.33	0.09	0	0	CYP1B1
ADAMTS2	0	1.13384061679122	0.265	0.048	0	0	ADAMTS2
RCN3	0	1.13271420362256	0.302	0.065	0	0	RCN3
MEG3	0	1.12948871010982	0.401	0.12	0	0	MEG3
SELENOM	0	1.12584798858944	0.672	0.404	0	0	SELENOM
FBLN2	0	1.10901553381363	0.362	0.101	0	0	FBLN2
TCEAL9	0	1.10725412705321	0.389	0.139	0	0	TCEAL9
MYL9	0	1.10467	0.65	0.216	0	0	MYL9
VKORC1	0	1.10458722751502	0.447	0.233	0	0	VKORC1
PTK7	0	1.10360122357662	0.261	0.053	0	0	PTK7
P4HB	0	1.10004343283895	0.535	0.335	0	0	P4HB
PMEPA1	0	1.09996404982426	0.352	0.124	0	0	PMEPA1
RUNX1	0	1.09964707878287	0.353	0.13	0	0	RUNX1
PMP22	0	1.08795734140999	0.429	0.146	0	0	PMP22
FKBP10	0	1.08177632537379	0.289	0.069	0	0	FKBP10
NREP	0	1.07835918209746	0.288	0.074	0	0	NREP
TNFAIP6	0	1.07257165842124	0.266	0.061	0	0	TNFAIP6
PDLIM7	0	1.06054434129416	0.316	0.088	0	0	PDLIM7
PSAP	0	1.05194785566447	0.651	0.429	0	0	PSAP
ACTA2	0	1.04445040188348	0.585	0.17	0	0	ACTA2
CLIC4	0	1.04272014584122	0.338	0.138	0	0	CLIC4
ENAH	0	1.04179922256456	0.324	0.099	0	0	ENAH
GOLIM4	0	1.03964711191177	0.304	0.121	0	0	GOLIM4
CST3	0	1.03479066180577	0.74	0.384	0	0	CST3
SDC2	0	1.03310937291124	0.333	0.102	0	0	SDC2
PPFIBP1	0	1.03021543061918	0.285	0.071	0	0	PPFIBP1
PDLIM5	0	1.02523002771639	0.336	0.114	0	0	PDLIM5
PLAUR	0	1.02032445492093	0.25	0.069	0	0	PLAUR
APP	0	1.0169366468817	0.394	0.16	0	0	APP
AXL	0	1.01324970099568	0.275	0.085	0	0	AXL
LGALS3BP	0	1.00750637090854	0.402	0.178	0	0	LGALS3BP
ACTB	0	1.0027187984048	0.956	0.841	0	0	ACTB
DAB2	0	0.998750871397029	0.34	0.113	0	0	DAB2
ITGAV	0	0.998020874320459	0.303	0.097	0	0	ITGAV
SH3PXD2A	0	0.989836592221172	0.276	0.081	0	0	SH3PXD2A
MYL6	0	0.989483838501816	0.866	0.723	0	0	MYL6
BEX3	0	0.967302424066787	0.395	0.161	0	0	BEX3
C1R	0	0.966069034991803	0.495	0.183	0	0	C1R
CCDC80	0	0.965230165922198	0.638	0.194	0	0	CCDC80
PAM	0	0.962954706919053	0.284	0.093	0	0	PAM
LAMA4	0	0.953740380738223	0.304	0.09	0	0	LAMA4
NEXN	0	0.950598824546394	0.264	0.069	0	0	NEXN
FGFR1	0	0.938659045336748	0.297	0.095	0	0	FGFR1
CAVIN3	0	0.937463810096299	0.415	0.148	0	0	CAVIN3
IGFBP7	0	0.930947007576712	0.812	0.287	0	0	IGFBP7
TUBA1A	0	0.924436543710064	0.445	0.211	0	0	TUBA1A
FRMD6	0	0.916803666551089	0.253	0.066	0	0	FRMD6
CYB5R3	0	0.916663481841984	0.361	0.159	0	0	CYB5R3
FILIP1L	0	0.916336993616458	0.297	0.093	0	0	FILIP1L
SPARCL1	0	0.907895159074559	0.575	0.198	0	0	SPARCL1
FAM114A1	0	0.904112267094267	0.261	0.08	0	0	FAM114A1
WISP2	0	0.90364330186295	0.266	0.079	0	0	WISP2
LMCD1	0	0.899868259209836	0.251	0.07	0	0	LMCD1
S100A10	0	0.893875450487824	0.674	0.382	0	0	S100A10
PODN	0	0.888312042036094	0.25	0.072	0	0	PODN
TSPAN4	0	0.888234703371214	0.32	0.113	0	0	TSPAN4
MFGE8	0	0.886430702550449	0.407	0.159	0	0	MFGE8
RHOC	0	0.88269973031291	0.383	0.165	0	0	RHOC
VGLL4	0	0.878525646587489	0.289	0.105	0	0	VGLL4
TCEAL4	0	0.873882287723142	0.382	0.167	0	0	TCEAL4
CRISPLD2	0	0.868901133336112	0.339	0.128	0	0	CRISPLD2
COPZ2	0	0.867353184544177	0.251	0.067	0	0	COPZ2
CNN2	0	0.86360183714445	0.32	0.128	0	0	CNN2
HCFC1R1	0	0.862616873765509	0.361	0.154	0	0	HCFC1R1
DPT	0	0.850106732804854	0.258	0.081	0	0	DPT
PLS3	0	0.848896755797152	0.263	0.081	0	0	PLS3
TMSB10	0	0.841616993575144	0.968	0.891	0	0	TMSB10
SOX4	0	0.831022135536278	0.428	0.204	0	0	SOX4
SERF2	0	0.827154420758034	0.906	0.835	0	0	SERF2
TAX1BP3	0	0.827153552670756	0.263	0.087	0	0	TAX1BP3
VIM	0	0.821959898484812	0.833	0.618	0	0	VIM
FTH1	0	0.820051538094209	0.978	0.944	0	0	FTH1
MYLK	0	0.779444392870413	0.324	0.093	0	0	MYLK
RRBP1	5.27645611458141e-302	1.06332134290375	0.527	0.346	1.3960975233571e-297	0	RRBP1
TCF4	1.13952838671116e-301	0.818677100612478	0.571	0.352	3.01507815839905e-297	0	TCF4
GPNMB	9.3193226919172e-292	0.817105688591856	0.313	0.126	2.46579959105437e-287	0	GPNMB
PTMS	6.88217674325592e-289	0.796941041938926	0.442	0.233	1.82095514449808e-284	0	PTMS
PPIB	9.48886663576978e-287	0.871734753790258	0.65	0.522	2.51065922315833e-282	0	PPIB
CYBRD1	1.09496418060729e-286	0.835180713434735	0.279	0.105	2.89716572546883e-282	0	CYBRD1
DDR2	1.4667146173997e-286	0.774305762489115	0.251	0.089	3.88078020617788e-282	0	DDR2
RCN1	1.86414635816396e-285	0.859920446983456	0.266	0.103	4.93234484906603e-281	0	RCN1
PKM	4.23978391664717e-285	0.911883276955101	0.438	0.241	1.12180442650568e-280	0	PKM
SLC44A1	1.13626143566279e-284	0.999257238472328	0.3	0.128	3.00643413262017e-280	0	SLC44A1
NORAD	3.65605781847931e-283	0.897617808269012	0.368	0.177	9.67356338191442e-279	0	NORAD
CD59	9.18941892301743e-283	0.813760447528843	0.417	0.213	2.43142835284118e-278	0	CD59
ANXA1	3.41119695265669e-278	0.760790767626645	0.37	0.171	9.02568601703433e-274	0	ANXA1
CKAP4	4.29444909377936e-277	0.965145008205879	0.276	0.114	1.13626828572308e-272	0	CKAP4
CISD1	2.92004788358874e-274	0.853451745383952	0.262	0.101	7.72615469518744e-270	0	CISD1
CAPZB	6.81469066288045e-269	0.856419742845476	0.447	0.254	1.80309900249154e-264	0	CAPZB
RTN4	1.73851181935231e-267	0.801594861813558	0.464	0.264	4.59992842282428e-263	0	RTN4
VCL	1.67424739695601e-266	0.770902497487387	0.273	0.107	4.42989118760591e-262	0	VCL
SSPN	1.02081451496405e-261	0.779456986013347	0.306	0.132	2.70097312514338e-257	0	SSPN
ANXA5	1.64560491676998e-257	0.881254198707215	0.432	0.25	4.3541060492817e-253	0	ANXA5
MGST3	4.32809307253497e-253	0.756003728298797	0.515	0.326	1.14517014606203e-248	0	MGST3
CTTN	7.91335009591762e-251	0.769434621948039	0.276	0.113	2.09379330187884e-246	0	CTTN
ARF4	9.93456297637833e-220	0.908386619561249	0.489	0.346	2.62858601791994e-215	0	ARF4
LEPROT	1.82220289302554e-218	0.754170926385175	0.314	0.153	4.82136663465628e-214	0	LEPROT
MORF4L1	1.16604185943838e-214	0.774755158865185	0.542	0.381	3.08523015588801e-210	0	MORF4L1
LAMP1	1.43164060950206e-200	0.791487783079924	0.306	0.154	3.7879778886815e-196	0	LAMP1
SEC31A	4.29023889598935e-200	0.808260326602663	0.353	0.198	1.13515430948982e-195	0	SEC31A
B4GALT1	5.06063448737571e-197	0.960290003399273	0.296	0.147	1.33899327901474e-192	0	B4GALT1
OSTC	6.95364039825005e-191	0.876659238243188	0.469	0.339	1.83986371297298e-186	0	OSTC
KDELR2	7.77426096788548e-191	0.866370795461349	0.496	0.365	2.05699170949282e-186	0	KDELR2
LY6E	3.13867384781112e-177	0.852882422585796	0.541	0.414	8.30461713392343e-173	0	LY6E
CALR	4.14789355253209e-162	0.762308292961867	0.543	0.423	1.09749115506447e-157	0	CALR
SURF4	3.85778497006667e-145	0.757569038107062	0.274	0.153	1.02073132522994e-140	0	SURF4
TMED9	6.95824529320277e-133	0.794683341967977	0.437	0.328	1.84108212212852e-128	0	TMED9
IFI6	6.56115645151895e-121	0.911038341704024	0.519	0.427	1.7360163855074e-116	0	IFI6
IGHM	0	3.45104028687619	0.455	0.164	0	1	IGHM
JCHAIN	0	2.8520834868001	0.476	0.187	0	1	JCHAIN
IGHG2	0	2.61630291323248	0.303	0.113	0	1	IGHG2
IGKC	0	1.92423545873323	0.851	0.503	0	1	IGKC
IGHG1	0	1.84469841723214	0.556	0.292	0	1	IGHG1
CD79A	0	1.25640343043913	0.561	0.198	0	1	CD79A
SSR4	0	1.24819175417438	0.679	0.589	0	1	SSR4
MZB1	0	1.1643941044842	0.577	0.221	0	1	MZB1
DERL3	0	1.13908548647242	0.437	0.175	0	1	DERL3
FKBP11	0	0.99328257621074	0.493	0.267	0	1	FKBP11
TNFRSF17	0	0.824951948073266	0.31	0.116	0	1	TNFRSF17
CYBA	0	0.788840576163738	0.77	0.546	0	1	CYBA
CD74	0	0.781387119834893	0.811	0.444	0	1	CD74
CXCR4	2.99501460962921e-287	0.882047147332325	0.521	0.281	7.92450915561792e-283	1	CXCR4
ISG20	1.41904267117995e-283	0.750447452470731	0.538	0.292	3.75464500367502e-279	1	ISG20
SEC11C	2.37994031866347e-283	0.759372832325666	0.474	0.246	6.29708408915167e-279	1	SEC11C
IGHA1	4.47951293569496e-283	3.32524329570247	0.383	0.184	1.18523432765553e-278	1	IGHA1
HERPUD1	1.18429927289187e-273	0.886345006775113	0.632	0.44	3.13353744614459e-269	1	HERPUD1
IGHG3	9.75805468686808e-269	1.00743350337793	0.486	0.258	2.58188368959842e-264	1	IGHG3
IGHG4	4.47155870062571e-241	1.61426345543925	0.405	0.202	1.18312971659856e-236	1	IGHG4
PIM2	6.93238782180648e-203	0.755552573545891	0.257	0.109	1.83424049377178e-198	1	PIM2
IGLC2	9.01580854292675e-196	1.59234451161807	0.474	0.289	2.38549278237299e-191	1	IGLC2
TXNIP	1.58112311636324e-193	1.22836640744615	0.624	0.472	4.18349365358551e-189	1	TXNIP
CD37	2.8132901967124e-169	1.1682341557759	0.324	0.18	7.44368453148133e-165	1	CD37
HLA-DRA	4.90587589765801e-152	0.759524800048364	0.499	0.336	1.29804570376133e-147	1	HLA-DRA
CD52	1.5856061660081e-129	0.970771113404893	0.336	0.205	4.19535535464083e-125	1	CD52
IGLC3	3.6373892866851e-96	0.955651129881984	0.366	0.233	9.62416831364012e-92	1	IGLC3
LAPTM5	4.71895912740805e-68	0.793544481264542	0.253	0.168	1.2485893955209e-63	1	LAPTM5
BTG1	5.01238531010172e-55	0.792347954133578	0.563	0.502	1.32622702919981e-50	1	BTG1
CFD	0	5.22451657329844	0.582	0.038	0	2	CFD
APOD	0	4.3295443673366	0.62	0.079	0	2	APOD
PLA2G2A	0	3.88611281806834	0.334	0.01	0	2	PLA2G2A
CXCL14	0	3.82609650251811	0.615	0.086	0	2	CXCL14
MGP	0	3.0252958498652	0.907	0.374	0	2	MGP
GSN	0	2.93007736908765	0.791	0.244	0	2	GSN
CCDC801	0	2.79365503079259	0.856	0.233	0	2	CCDC80
C3	0	2.75952137847382	0.636	0.097	0	2	C3
PI16	0	2.50925711101255	0.282	0.005	0	2	PI16
IGF1	0	2.46289988673443	0.545	0.079	0	2	IGF1
DCN1	0	2.44230809157898	0.951	0.321	0	2	DCN
IGFBP6	0	2.36001440673435	0.481	0.098	0	2	IGFBP6
SFRP41	0	2.15861577481992	0.51	0.154	0	2	SFRP4
WISP21	0	2.13746826675194	0.454	0.084	0	2	WISP2
C1R1	0	2.03418308459701	0.739	0.2	0	2	C1R
MFAP4	0	2.0314508455428	0.545	0.066	0	2	MFAP4
SELENOP	0	2.01410632613037	0.579	0.1	0	2	SELENOP
SPRY1	0	1.98960626256744	0.536	0.102	0	2	SPRY1
EGR1	0	1.98230284701382	0.719	0.277	0	2	EGR1
PLAC9	0	1.96576615106072	0.632	0.136	0	2	PLAC9
FBLN11	0	1.9584314406906	0.78	0.212	0	2	FBLN1
CXCL121	0	1.92494	0.649	0.154	0	2	CXCL12
C1S1	0	1.92375755758524	0.797	0.234	0	2	C1S
CST31	0	1.90352441981234	0.878	0.42	0	2	CST3
PTGDS	0	1.85816386006105	0.302	0.038	0	2	PTGDS
SERPINF11	0	1.81490409092007	0.762	0.263	0	2	SERPINF1
CLU	0	1.81031845781754	0.379	0.101	0	2	CLU
FOS	0	1.79962	0.822	0.591	0	2	FOS
EFEMP1	0	1.77840287679559	0.384	0.035	0	2	EFEMP1
TNXB	0	1.77104498549559	0.346	0.006	0	2	TNXB
IGFBP41	0	1.73190203802004	0.759	0.258	0	2	IGFBP4
DPT1	0	1.72804193337196	0.445	0.085	0	2	DPT
MEG31	0	1.70006534372228	0.573	0.141	0	2	MEG3
OGN	0	1.69597622490846	0.399	0.039	0	2	OGN
ITM2A	0	1.6959145541326	0.376	0.075	0	2	ITM2A
ZFP36	0	1.66580693373103	0.593	0.254	0	2	ZFP36
COL14A1	0	1.65604831454492	0.513	0.097	0	2	COL14A1
CCL2	0	1.64942	0.275	0.068	0	2	CCL2
S100A101	0	1.64814843460359	0.794	0.41	0	2	S100A10
CEBPD	0	1.59457702204854	0.456	0.119	0	2	CEBPD
SFRP1	0	1.59278392020005	0.253	0.02	0	2	SFRP1
NR2F1	0	1.59050546666006	0.301	0.042	0	2	NR2F1
ELN	0	1.58066610545921	0.391	0.07	0	2	ELN
SRPX	0	1.54759180764808	0.387	0.049	0	2	SRPX
FGF7	0	1.54650340805421	0.392	0.058	0	2	FGF7
TMEM176A	0	1.53927856602201	0.447	0.088	0	2	TMEM176A
SERPINE2	0	1.53723815114287	0.367	0.077	0	2	SERPINE2
S100A13	0	1.52128829931323	0.648	0.195	0	2	S100A13
GPC3	0	1.51822087953746	0.277	0.008	0	2	GPC3
SERPING11	0	1.5101170369461	0.752	0.258	0	2	SERPING1
TMEM176B	0	1.5062445307859	0.47	0.103	0	2	TMEM176B
NFIA	0	1.50349026460095	0.413	0.057	0	2	NFIA
CTGF1	0	1.48381769816756	0.617	0.257	0	2	CTGF
MT2A	0	1.47845235397997	0.729	0.426	0	2	MT2A
NNMT1	0	1.46753084309362	0.694	0.243	0	2	NNMT
SOD3	0	1.45730127909953	0.468	0.088	0	2	SOD3
GPX3	0	1.44153558531455	0.268	0.031	0	2	GPX3
MMP21	0	1.4385108240609	0.724	0.246	0	2	MMP2
EMP1	0	1.43601459181488	0.467	0.12	0	2	EMP1
LRP11	0	1.42856214517689	0.626	0.173	0	2	LRP1
FBLN21	0	1.42179802311586	0.491	0.123	0	2	FBLN2
LHFPL6	0	1.41982951495978	0.52	0.117	0	2	LHFPL6
FSTL11	0	1.4185854171388	0.647	0.229	0	2	FSTL1
KLF4	0	1.41174517597835	0.34	0.057	0	2	KLF4
CYP1B11	0	1.40682388651387	0.423	0.114	0	2	CYP1B1
SFRP21	0	1.40291625541652	0.757	0.278	0	2	SFRP2
CFH	0	1.39986037920827	0.401	0.095	0	2	CFH
CYR611	0	1.38226871660187	0.593	0.222	0	2	CYR61
FXYD1	0	1.3818289556466	0.374	0.041	0	2	FXYD1
PMP221	0	1.37608864550599	0.579	0.17	0	2	PMP22
MFAP51	0	1.3569346155073	0.379	0.124	0	2	MFAP5
MAFB	0	1.35276884228901	0.34	0.09	0	2	MAFB
SOD2	0	1.34666825203513	0.424	0.144	0	2	SOD2
PLPP3	0	1.34055110164262	0.388	0.065	0	2	PLPP3
FBLN5	0	1.32444297953409	0.349	0.051	0	2	FBLN5
PDGFRA	0	1.31117743628643	0.421	0.082	0	2	PDGFRA
CTSK1	0	1.30976354162887	0.773	0.259	0	2	CTSK
PDGFRL	0	1.30923904496749	0.414	0.078	0	2	PDGFRL
GPNMB1	0	1.30718502743259	0.492	0.133	0	2	GPNMB
RND3	0	1.30292314201202	0.344	0.072	0	2	RND3
NOVA1	0	1.29598107530975	0.283	0.018	0	2	NOVA1
CRISPLD21	0	1.26740401005929	0.489	0.141	0	2	CRISPLD2
TSHZ2	0	1.25536262290328	0.41	0.087	0	2	TSHZ2
PCOLCE1	0	1.2506927002222	0.629	0.209	0	2	PCOLCE
S100A61	0	1.24418531332505	0.963	0.676	0	2	S100A6
DUSP1	0	1.23563772692188	0.762	0.485	0	2	DUSP1
LGALS3	0	1.23443490055437	0.595	0.236	0	2	LGALS3
ABCA6	0	1.2311530184458	0.279	0.027	0	2	ABCA6
CYBRD11	0	1.22437627618928	0.459	0.11	0	2	CYBRD1
LMNA	0	1.21059687061575	0.626	0.299	0	2	LMNA
AKAP12	0	1.2069954818737	0.377	0.084	0	2	AKAP12
CD631	0	1.20093032716907	0.87	0.601	0	2	CD63
LUM1	0	1.19797217434589	0.933	0.349	0	2	LUM
CEBPB	0	1.18991918779283	0.452	0.167	0	2	CEBPB
VIM1	0	1.18874872924144	0.92	0.639	0	2	VIM
RARRES1	0	1.1862594662759	0.262	0.06	0	2	RARRES1
ZFP36L1	0	1.18464273131191	0.794	0.422	0	2	ZFP36L1
CD81	0	1.17210856335716	0.562	0.241	0	2	CD81
PRELP	0	1.15234074741236	0.298	0.043	0	2	PRELP
FCGRT	0	1.14746849754059	0.467	0.159	0	2	FCGRT
NFIB	0	1.14580113599302	0.373	0.083	0	2	NFIB
LAPTM4A1	0	1.14317128850318	0.765	0.386	0	2	LAPTM4A
PODN1	0	1.14025187607807	0.394	0.081	0	2	PODN
TCF7L2	0	1.13276633149647	0.328	0.067	0	2	TCF7L2
ZBTB20	0	1.13178722846255	0.622	0.28	0	2	ZBTB20
ANXA21	0	1.11918381827645	0.716	0.374	0	2	ANXA2
TIMP11	0	1.09513074875738	0.825	0.381	0	2	TIMP1
NUPR11	0	1.0889138493944	0.645	0.272	0	2	NUPR1
ADD3	0	1.08620370787798	0.438	0.129	0	2	ADD3
BICC1	0	1.07445521581708	0.334	0.073	0	2	BICC1
F2R	0	1.06320870037255	0.283	0.068	0	2	F2R
CILP	0	1.05759314488426	0.317	0.076	0	2	CILP
HTRA11	0	1.05645598108418	0.62	0.219	0	2	HTRA1
ITM2B	0	1.05476829170163	0.786	0.517	0	2	ITM2B
GEM	0	1.04263477477864	0.288	0.062	0	2	GEM
BOC	0	1.04091213117119	0.27	0.029	0	2	BOC
CPE	0	1.03244667459154	0.414	0.125	0	2	CPE
ABI3BP	0	1.02855745013814	0.262	0.021	0	2	ABI3BP
CD248	0	1.01396344797384	0.301	0.054	0	2	CD248
MMP23B	0	1.01190083979395	0.251	0.029	0	2	MMP23B
NFIC	0	1.01178415778079	0.442	0.142	0	2	NFIC
PLTP	0	1.00715640464868	0.273	0.045	0	2	PLTP
PLAGL1	0	1.00209301401944	0.294	0.057	0	2	PLAGL1
RUNX1T1	0	1.00130890357294	0.278	0.051	0	2	RUNX1T1
OAF	0	1.00084825348383	0.307	0.056	0	2	OAF
TSPAN41	0	0.993417962271799	0.406	0.133	0	2	TSPAN4
DAB21	0	0.992986881317764	0.437	0.135	0	2	DAB2
COL6A31	0	0.992780328769506	0.818	0.323	0	2	COL6A3
SPON21	0	0.96842454990264	0.492	0.171	0	2	SPON2
MXRA81	0	0.966921344816121	0.518	0.179	0	2	MXRA8
TFPI	0	0.964085946570626	0.281	0.045	0	2	TFPI
CDKN1C	0	0.959960910291161	0.258	0.051	0	2	CDKN1C
COLEC12	0	0.955326661466236	0.29	0.059	0	2	COLEC12
OLFML31	0	0.953812514426074	0.404	0.11	0	2	OLFML3
IL6ST	0	0.951119721508461	0.422	0.153	0	2	IL6ST
RBMS3	0	0.935161815995169	0.327	0.077	0	2	RBMS3
SMOC2	0	0.933141270371609	0.32	0.088	0	2	SMOC2
PRRX11	0	0.926852354206831	0.518	0.19	0	2	PRRX1
PBX1	0	0.917147221023664	0.351	0.107	0	2	PBX1
SLIT3	0	0.913210680949323	0.309	0.067	0	2	SLIT3
BEX31	0	0.91147356420989	0.489	0.184	0	2	BEX3
IFITM31	0	0.905810878318042	0.892	0.429	0	2	IFITM3
MIR99AHG	0	0.899150289860262	0.29	0.062	0	2	MIR99AHG
FHL1	0	0.895008964064939	0.256	0.051	0	2	FHL1
DPYSL2	0	0.882208604004684	0.351	0.104	0	2	DPYSL2
ZFHX4	0	0.877669705385371	0.281	0.064	0	2	ZFHX4
COL6A21	0	0.877054142820676	0.842	0.348	0	2	COL6A2
ISLR1	0	0.871255498523358	0.488	0.169	0	2	ISLR
PLPP1	0	0.836973214857291	0.252	0.053	0	2	PLPP1
FGFR11	0	0.821880113174593	0.374	0.115	0	2	FGFR1
NFIX	0	0.813945861578543	0.251	0.05	0	2	NFIX
RARRES21	0	0.790579548875395	0.73	0.28	0	2	RARRES2
FTL	0	0.7832824739812	0.982	0.933	0	2	FTL
TIMP21	0	0.770843960540733	0.683	0.289	0	2	TIMP2
FBN11	5.71846696323332e-294	0.999276286945005	0.505	0.203	1.5130491738019e-289	2	FBN1
APOE	8.16023666938323e-292	1.85228	0.4	0.154	2.15911702035211e-287	2	APOE
ANXA11	2.46080662324773e-283	0.999015961830182	0.462	0.189	6.51104824445118e-279	2	ANXA1
ANGPTL2	1.0906692860227e-280	0.793926537374582	0.276	0.074	2.88580186388747e-276	2	ANGPTL2
JUNB	2.55252442989832e-279	1.28206065946074	0.722	0.505	6.75372438906798e-275	2	JUNB
SOCS3	3.43778513223059e-278	1.24772618688736	0.377	0.141	9.09603568136892e-274	2	SOCS3
NID1	3.68928661615349e-278	0.750648	0.305	0.088	9.76148345768051e-274	2	NID1
TMEM98	2.42521220991579e-276	0.763667047210138	0.292	0.084	6.4168689862162e-272	2	TMEM98
MYC	3.45440508823291e-276	0.878615133721686	0.275	0.076	9.14001042295545e-272	2	MYC
KLF9	3.45658994681005e-274	0.898039955769696	0.304	0.091	9.14579134026471e-270	2	KLF9
LGALS3BP1	4.79269468273858e-273	0.837361417435459	0.484	0.201	1.2680990861058e-268	2	LGALS3BP
YBX3	1.63632886364158e-263	0.871990930652872	0.475	0.206	4.32956254030926e-259	2	YBX3
PRNP	6.55802066338252e-258	0.811816510992118	0.306	0.096	1.73518668732438e-253	2	PRNP
MDK1	9.57320869427934e-258	0.842958473855437	0.537	0.244	2.53297528841937e-253	2	MDK
SPTBN1	8.04944354678922e-257	0.82301460018427	0.309	0.099	2.12980226804496e-252	2	SPTBN1
RBMS1	1.93176463990045e-252	0.806955260632377	0.354	0.126	5.11125606071259e-248	2	RBMS1
LTBP2	9.90519652882434e-252	0.788771292643525	0.256	0.071	2.62081594956163e-247	2	LTBP2
GAS11	3.89454081798942e-251	0.789272214017294	0.364	0.127	1.03045655503182e-246	2	GAS1
CD991	1.29780912259574e-250	0.833463542155231	0.675	0.371	3.43387315747607e-246	2	CD99
TCEAL91	4.05250809747302e-245	0.783178208117341	0.426	0.171	1.07225311751039e-240	2	TCEAL9
NR4A1	1.57160662189336e-243	1.23868421614656	0.409	0.174	4.15831396086764e-239	2	NR4A1
GADD45B	2.04999233018175e-241	1.33002267950398	0.552	0.306	5.4240747064279e-237	2	GADD45B
ARID5B	1.29117915049636e-240	0.873626214312017	0.482	0.219	3.41633091429831e-236	2	ARID5B
AHNAK	3.28597123757524e-233	0.787342829526779	0.589	0.307	8.69435129750034e-229	2	AHNAK
PPIC1	2.81264627922359e-223	0.750501464418315	0.458	0.196	7.4419807901977e-219	2	PPIC
JUN	3.20336815714449e-222	1.03171384707757	0.791	0.595	8.47579180698861e-218	2	JUN
DDAH2	5.43724385574333e-222	0.808223292557764	0.357	0.138	1.43864035179113e-217	2	DDAH2
CRABP2	2.38141702867262e-221	0.79988555950185	0.289	0.093	6.30099131616487e-217	2	CRABP2
PAM1	1.25600912273621e-219	0.757600984105612	0.324	0.115	3.32327453784774e-215	2	PAM
SSPN1	3.29504530874817e-217	0.811040926911371	0.373	0.149	8.71836038241679e-213	2	SSPN
ABL2	9.26978359337497e-217	0.77892754267985	0.282	0.094	2.45269204097108e-212	2	ABL2
HES1	1.64779996433031e-216	1.22433005434301	0.347	0.134	4.35991392562157e-212	2	HES1
FOSB	8.32354032621977e-216	1.27112429261994	0.619	0.399	2.20232553491449e-211	2	FOSB
GPX4	3.66967305024738e-212	0.846999191626166	0.667	0.415	9.70958792364955e-208	2	GPX4
EID1	7.48461513372347e-212	0.761949348395884	0.602	0.34	1.98035431823189e-207	2	EID1
RTN41	2.84369912322855e-201	0.779174956022541	0.537	0.284	7.52414351015042e-197	2	RTN4
SOX41	9.02969601153945e-196	0.823538734195174	0.482	0.23	2.38916726769322e-191	2	SOX4
NENF	4.40079099685711e-191	0.773855272198986	0.474	0.242	1.16440528985842e-186	2	NENF
ID3	6.83772516443317e-190	0.942779717057941	0.478	0.232	1.80919370125737e-185	2	ID3
IER2	4.13867694600896e-186	1.10409446623182	0.628	0.422	1.09505253314451e-181	2	IER2
TCF41	2.72761399147938e-173	0.784555896415839	0.627	0.377	7.21699386005528e-169	2	TCF4
C11orf96	5.78890456300643e-170	0.901560581037967	0.27	0.098	1.53168625832587e-165	2	C11orf96
MT1X	5.70213262697161e-163	1.26603441669416	0.334	0.15	1.50872727177042e-158	2	MT1X
IGFBP51	4.07293486077428e-143	0.998111184765083	0.42	0.215	1.07765783481227e-138	2	IGFBP5
SQSTM1	1.06515461089112e-139	0.750494392569962	0.509	0.311	2.81829258495681e-135	2	SQSTM1
COL15A11	1.15411342013275e-139	0.836455981323775	0.263	0.107	3.05366869832925e-135	2	COL15A1
IER3	1.6530107123287e-113	0.880700669594889	0.286	0.138	4.3737010437505e-109	2	IER3
RHOB	7.76847888668022e-110	0.752426087431941	0.406	0.235	2.05546182862672e-105	2	RHOB
HLA-DRA1	0	2.89077536023624	0.978	0.311	0	3	HLA-DRA
MS4A1	0	2.77956511036003	0.707	0.076	0	3	MS4A1
HLA-DPA1	0	2.75525765217656	0.858	0.236	0	3	HLA-DPA1
CD69	0	2.71476066679631	0.597	0.108	0	3	CD69
HLA-DPB1	0	2.6490323249615	0.835	0.202	0	3	HLA-DPB1
HLA-DRB1	0	2.63681106404858	0.893	0.234	0	3	HLA-DRB1
HLA-DQB1	0	2.62509938119922	0.795	0.157	0	3	HLA-DQB1
CD83	0	2.47900959180552	0.559	0.083	0	3	CD83
CD741	0	2.43014526657719	0.978	0.475	0	3	CD74
HLA-DQA1	0	2.42004164120198	0.721	0.131	0	3	HLA-DQA1
CD521	0	2.34618702422506	0.771	0.181	0	3	CD52
LTB	0	2.14064138775011	0.586	0.121	0	3	LTB
CD371	0	2.13172339781712	0.698	0.163	0	3	CD37
HLA-DRB5	0	2.1279745587132	0.476	0.085	0	3	HLA-DRB5
LAPTM51	0	2.09153156486672	0.61	0.145	0	3	LAPTM5
CXCR41	0	2.07237708564516	0.733	0.292	0	3	CXCR4
BTG11	0	2.06039850424278	0.87	0.48	0	3	BTG1
BANK1	0	1.88223	0.403	0.047	0	3	BANK1
REL	0	1.77598817567334	0.455	0.139	0	3	REL
NR4A2	0	1.76351071718134	0.402	0.131	0	3	NR4A2
CD48	0	1.71144667925524	0.4	0.089	0	3	CD48
CORO1A	0	1.64027717890231	0.436	0.136	0	3	CORO1A
CD79A1	0	1.57166325612674	0.557	0.244	0	3	CD79A
HLA-DMA	0	1.56488908017281	0.391	0.124	0	3	HLA-DMA
POU2F2	0	1.54488075786266	0.329	0.092	0	3	POU2F2
TNFRSF13C	0	1.51797207568968	0.291	0.049	0	3	TNFRSF13C
GPR183	0	1.47534996736697	0.331	0.076	0	3	GPR183
VPREB3	0	1.4501536811179	0.257	0.048	0	3	VPREB3
HLA-DMB	0	1.43016521494674	0.285	0.054	0	3	HLA-DMB
HLA-E	0	1.32191580324434	0.734	0.528	0	3	HLA-E
BCL11A	0	1.28326457031648	0.262	0.057	0	3	BCL11A
IRF8	0	1.23551254280414	0.29	0.058	0	3	IRF8
RPS29	0	1.19633272789146	0.965	0.887	0	3	RPS29
RPS27	0	1.08667392453168	0.996	0.981	0	3	RPS27
RPL30	0	1.03708007019471	0.975	0.899	0	3	RPL30
FAU	0	1.02856106878445	0.971	0.888	0	3	FAU
RPL39	0	1.01826103976601	0.99	0.947	0	3	RPL39
TMSB4X	0	1.00621384068497	0.987	0.948	0	3	TMSB4X
RPL28	0	0.914747254870801	0.983	0.936	0	3	RPL28
RPS12	0	0.851371730339977	0.989	0.954	0	3	RPS12
RPL9	0	0.848905997756716	0.952	0.864	0	3	RPL9
RPLP2	0	0.838616484212168	0.98	0.939	0	3	RPLP2
RPL11	0	0.818599281170568	0.985	0.94	0	3	RPL11
RPL37	0	0.814710574412015	0.964	0.901	0	3	RPL37
RPL18	0	0.804209513091059	0.961	0.901	0	3	RPL18
RPS23	0	0.797737901348514	0.977	0.925	0	3	RPS23
RPS28	0	0.772205939245287	0.986	0.956	0	3	RPS28
EEF1A1	0	0.750811686761296	0.992	0.962	0	3	EEF1A1
CD53	1.07007813865145e-306	1.49079159194715	0.354	0.111	2.83131974705787e-302	3	CD53
PTPRC	2.13317769104771e-288	1.33391504498474	0.379	0.127	5.64417485274312e-284	3	PTPRC
MT-ATP6	1.74559836675015e-279	0.772035319981129	0.981	0.941	4.61867871858422e-275	3	MT-ATP6
LIMD2	9.48670706255631e-277	1.43770119874738	0.362	0.124	2.51008782168177e-272	3	LIMD2
CD79B	1.84429748351661e-270	1.52043273064598	0.331	0.108	4.87982671163659e-266	3	CD79B
SELL	1.72088726085616e-268	1.27242421634842	0.252	0.062	4.55329560349932e-264	3	SELL
STK17A	1.26070196778967e-262	1.46535199050956	0.369	0.134	3.33569133657468e-258	3	STK17A
RPS21	2.22298319057045e-258	0.91864452105207	0.849	0.726	5.88179122393035e-254	3	RPS21
COTL1	7.5362232460398e-248	1.4335560963037	0.343	0.122	1.99400930866967e-243	3	COTL1
RPSA	1.5229133681085e-242	0.870830574071198	0.851	0.738	4.02947648067828e-238	3	RPSA
RPS7	2.40097509879152e-235	0.759198033706129	0.894	0.829	6.35274001389248e-231	3	RPS7
BIRC3	4.28296563944425e-232	1.60310001713201	0.337	0.123	1.13322987854055e-227	3	BIRC3
TXNIP1	1.49034446478207e-231	1.25618675974192	0.694	0.484	3.94330241936689e-227	3	TXNIP
GPSM3	1.10205136787479e-222	1.29173568758375	0.298	0.101	2.91591771425992e-218	3	GPSM3
EZR	2.14010283009654e-221	1.45687524258602	0.393	0.171	5.66249807815244e-217	3	EZR
ZNF331	2.21301810433999e-221	1.51304821166371	0.279	0.089	5.85542460227318e-217	3	ZNF331
SMAP2	2.07652445238335e-220	1.34746715759272	0.341	0.128	5.4942760485611e-216	3	SMAP2
RAC2	1.79002907483416e-217	1.35931095365143	0.336	0.129	4.7362379291037e-213	3	RAC2
LCP1	9.47392156878356e-217	1.23132089022818	0.283	0.092	2.50670490788444e-212	3	LCP1
TSC22D3	2.87434905580078e-214	1.24317821672891	0.66	0.462	7.60524016674328e-210	3	TSC22D3
ARHGDIB	4.97851217209901e-199	1.2679391096059	0.418	0.201	1.31726453561568e-194	3	ARHGDIB
HLA-A	6.90146118957387e-191	0.775011175427662	0.836	0.73	1.82605761614935e-186	3	HLA-A
MEF2C	1.22127712443762e-187	1.27346628813921	0.479	0.262	3.23137714354949e-183	3	MEF2C
STK4	2.35029523777941e-184	1.34051744179941	0.411	0.207	6.21864616964053e-180	3	STK4
ISG201	1.16196920469985e-178	1.31021781434858	0.523	0.324	3.07445431871533e-174	3	ISG20
DDX5	2.37663960863215e-157	0.840545109935401	0.754	0.669	6.28835074047981e-153	3	DDX5
SP110	5.15083249906629e-156	1.22435601531157	0.309	0.134	1.36285877092795e-151	3	SP110
EEF1B2	1.50101103248952e-153	0.8981463575629	0.716	0.623	3.97152509086403e-149	3	EEF1B2
BASP1	2.77357110023752e-138	1.28053561058612	0.407	0.235	7.33859177411846e-134	3	BASP1
EVI2B	1.28671025650466e-134	1.09436539802361	0.255	0.105	3.40450666768567e-130	3	EVI2B
ELF1	1.11738668141602e-132	1.23808998342047	0.328	0.165	2.95649342035865e-128	3	ELF1
TPM3	9.95234780481108e-121	1.11612138520337	0.424	0.269	2.63329170567496e-116	3	TPM3
IFI44L	2.80278090589449e-116	1.16990170071505	0.304	0.149	7.41587799890624e-112	3	IFI44L
ARPC3	1.63141819934181e-114	1.09133559751607	0.513	0.391	4.3165694136385e-110	3	ARPC3
CYTIP	1.82609648771969e-113	1.15824931882122	0.299	0.152	4.83166869685753e-109	3	CYTIP
SEPT6	3.26996465862356e-109	1.15760613444291	0.296	0.152	8.65199949025209e-105	3	SEPT6
PSMB9	3.3271199831962e-108	1.16955044558288	0.42	0.279	8.80322676353883e-104	3	PSMB9
HSP90AB1	5.59163463047493e-107	0.869446582320935	0.666	0.578	1.47949060687736e-102	3	HSP90AB1
STK17B	6.59484470831498e-86	1.00216985335327	0.278	0.149	1.74492996137306e-81	3	STK17B
SMIM14	9.92763823612093e-85	1.11651532269766	0.308	0.179	2.62675380089524e-80	3	SMIM14
PARP14	6.38901582408631e-84	1.12530886208408	0.319	0.191	1.690469696895e-79	3	PARP14
ZFP36L2	2.37257368896153e-80	0.946935520170916	0.515	0.406	6.27759272362331e-76	3	ZFP36L2
RNASET2	1.08321533239326e-78	0.983666971179946	0.301	0.177	2.86607944797934e-74	3	RNASET2
CTSH	2.31138299335141e-75	1.12999644271803	0.271	0.156	6.1156882621085e-71	3	CTSH
SP100	1.26773649084965e-73	1.02103239438555	0.321	0.204	3.3543039811391e-69	3	SP100
JUND	1.55735736370085e-70	0.889881220929391	0.52	0.429	4.12061184861608e-66	3	JUND
SMCHD1	1.71575404741037e-69	0.981658263078249	0.264	0.152	4.53971363404309e-65	3	SMCHD1
CTSS	5.36254065455433e-69	0.952172445308929	0.293	0.179	1.41887463178853e-64	3	CTSS
CMTM6	3.11184390476472e-64	0.943538008535125	0.282	0.173	8.23362778761696e-60	3	CMTM6
JUNB1	3.01316752705623e-61	0.750838118549838	0.595	0.521	7.97253995983808e-57	3	JUNB
YPEL5	1.91478730585201e-59	1.02320570637081	0.316	0.215	5.06633573255384e-55	3	YPEL5
DNAJA1	7.63697550836981e-59	1.02061986912913	0.411	0.325	2.02066734975957e-54	3	DNAJA1
ARPC2	7.66031495381957e-57	0.790030903212302	0.514	0.457	2.02684273363112e-52	3	ARPC2
RSRP1	1.29974142336648e-52	0.895647809073381	0.342	0.25	3.43898583208536e-48	3	RSRP1
MX1	1.10292664903757e-50	1.02483788603562	0.255	0.162	2.91823362068851e-46	3	MX1
SLC2A3	2.8342180320149e-46	0.824679454792734	0.253	0.16	7.49905749090823e-42	3	SLC2A3
FUS	3.05215117078267e-46	0.751797564681927	0.452	0.382	8.07568678277386e-42	3	FUS
GPBP1	9.90822838190208e-46	0.839989766469932	0.301	0.213	2.62161814756747e-41	3	GPBP1
PNRC1	1.10864281889056e-45	0.798533941437779	0.412	0.335	2.93335803450252e-41	3	PNRC1
IFI16	3.24386401927325e-44	0.840023129093467	0.377	0.298	8.5829398085951e-40	3	IFI16
MYCBP2	3.8802191965478e-42	0.839660034131389	0.29	0.207	1.02666719721458e-37	3	MYCBP2
TAF1D	2.59934272060489e-41	0.882352893410501	0.298	0.217	6.87760090444848e-37	3	TAF1D
KLF2	2.08500013698359e-36	0.911032936452515	0.271	0.194	5.51670186244488e-32	3	KLF2
SRGN	7.15969607018921e-36	0.831050376549153	0.337	0.262	1.89438398321136e-31	3	SRGN
RGS1	1.61855511804186e-27	0.907606941437831	0.326	0.257	4.28253498682696e-23	3	RGS1
DDX3X	4.42772541422296e-27	0.762433702724747	0.362	0.316	1.17153186734925e-22	3	DDX3X
ANKRD12	4.0716830665316e-21	0.768854986876083	0.314	0.276	1.0773266225736e-16	3	ANKRD12
ADIRF	0	4.02242374164762	0.845	0.166	0	4	ADIRF
RGS5	0	3.72874641160592	0.503	0.009	0	4	RGS5
NDUFA4L2	0	3.54717494214401	0.657	0.019	0	4	NDUFA4L2
ACTA21	0	3.24488029339438	0.827	0.22	0	4	ACTA2
MYH11	0	2.95108577884025	0.461	0.016	0	4	MYH11
IGFBP71	0	2.90437734178249	0.978	0.362	0	4	IGFBP7
SPARCL11	0	2.86674633532278	0.858	0.238	0	4	SPARCL1
NOTCH3	0	2.85261164479377	0.668	0.063	0	4	NOTCH3
MYL91	0	2.81903994369041	0.848	0.273	0	4	MYL9
COL18A1	0	2.74471075789328	0.673	0.148	0	4	COL18A1
A2M	0	2.72014695515511	0.615	0.08	0	4	A2M
PPP1R14A	0	2.71071917762906	0.512	0.02	0	4	PPP1R14A
MCAM	0	2.69126187634777	0.525	0.01	0	4	MCAM
COL4A1	0	2.6740447566832	0.475	0.069	0	4	COL4A1
COL4A2	0	2.62371815991077	0.519	0.085	0	4	COL4A2
TAGLN1	0	2.5799122392242	0.863	0.336	0	4	TAGLN
DSTN	0	2.5206087717303	0.796	0.414	0	4	DSTN
SOD31	0	2.4862636608129	0.604	0.087	0	4	SOD3
RERGL	0	2.46796394607222	0.285	0.002	0	4	RERGL
TPM21	0	2.40522	0.797	0.28	0	4	TPM2
CAV1	0	2.36380480828078	0.693	0.224	0	4	CAV1
PDGFRB	0	2.34660696836453	0.64	0.173	0	4	PDGFRB
CRIP1	0	2.32656868955337	0.653	0.201	0	4	CRIP1
S100A4	0	2.28198777008657	0.816	0.466	0	4	S100A4
HIGD1B	0	2.18896230884117	0.307	0.004	0	4	HIGD1B
TINAGL1	0	2.14724415603747	0.391	0.009	0	4	TINAGL1
MYLK1	0	2.1361845943218	0.531	0.115	0	4	MYLK
JAG1	0	2.12763156063451	0.453	0.049	0	4	JAG1
NR2F2	0	2.11166012476206	0.493	0.076	0	4	NR2F2
PLN	0	2.0917428785373	0.334	0.015	0	4	PLN
CARMN	0	2.08331783698628	0.436	0.056	0	4	CARMN
CALD11	0	2.03096648689216	0.963	0.418	0	4	CALD1
PGF	0	2.01164385871035	0.357	0.018	0	4	PGF
MAP1B	0	2.00914016205098	0.496	0.098	0	4	MAP1B
CSRP2	0	1.98172742273548	0.375	0.041	0	4	CSRP2
LHFPL61	0	1.96359621107949	0.515	0.129	0	4	LHFPL6
C11orf961	0	1.95767898393907	0.435	0.09	0	4	C11orf96
MAP3K7CL	0	1.94334086563073	0.345	0.014	0	4	MAP3K7CL
CRIP2	0	1.92123905686065	0.526	0.124	0	4	CRIP2
TPPP3	0	1.91011656549299	0.369	0.038	0	4	TPPP3
PLAC91	0	1.88552738346143	0.613	0.152	0	4	PLAC9
SORBS2	0	1.8695872744839	0.273	0.022	0	4	SORBS2
NET1	0	1.8081523771208	0.339	0.084	0	4	NET1
MFGE81	0	1.77813715140028	0.577	0.187	0	4	MFGE8
MAP3K20	0	1.77552562329681	0.413	0.068	0	4	MAP3K20
CAVIN31	0	1.76626450920586	0.568	0.18	0	4	CAVIN3
EPAS1	0	1.76418100280772	0.377	0.053	0	4	EPAS1
PDGFA	0	1.75641302415285	0.308	0.018	0	4	PDGFA
OLFML2A	0	1.74656457709468	0.287	0.022	0	4	OLFML2A
TSC22D1	0	1.73119043619226	0.462	0.157	0	4	TSC22D1
CPE1	0	1.70830303628887	0.45	0.13	0	4	CPE
TBX2	0	1.70717344427737	0.32	0.015	0	4	TBX2
GJA4	0	1.70288777089542	0.29	0.003	0	4	GJA4
PHLDA2	0	1.70267380983159	0.383	0.089	0	4	PHLDA2
ITGA1	0	1.67374836745973	0.336	0.065	0	4	ITGA1
PHLDA1	0	1.67298151910138	0.376	0.083	0	4	PHLDA1
TPM11	0	1.67297587049863	0.766	0.326	0	4	TPM1
LPP	0	1.65402568050847	0.542	0.202	0	4	LPP
COX4I2	0	1.64727004113753	0.28	0.003	0	4	COX4I2
GJC1	0	1.64197683679989	0.262	0.01	0	4	GJC1
LBH	0	1.62242331473064	0.413	0.099	0	4	LBH
CRYAB	0	1.62106497992622	0.387	0.08	0	4	CRYAB
NTRK2	0	1.61320187766619	0.293	0.026	0	4	NTRK2
MT1M	0	1.60755808272607	0.266	0.051	0	4	MT1M
MEF2C1	0	1.60530436826349	0.604	0.254	0	4	MEF2C
HES4	0	1.60188273562459	0.379	0.087	0	4	HES4
ZFHX3	0	1.57722105100113	0.371	0.079	0	4	ZFHX3
SYNPO2	0	1.5668324184392	0.288	0.043	0	4	SYNPO2
CAV2	0	1.5364073476605	0.353	0.061	0	4	CAV2
OAZ2	0	1.52262712008729	0.358	0.093	0	4	OAZ2
PTP4A3	0	1.52055183919423	0.296	0.052	0	4	PTP4A3
IFITM32	0	1.47220662458562	0.893	0.443	0	4	IFITM3
PPP1R12B	0	1.44535515105275	0.308	0.049	0	4	PPP1R12B
EPS8	0	1.43870486797688	0.323	0.076	0	4	EPS8
SEPT4	0	1.42243484251283	0.274	0.023	0	4	SEPT4
IFITM2	0	1.40570534664516	0.691	0.37	0	4	IFITM2
MYL61	0	1.37505958858394	0.906	0.744	0	4	MYL6
FRZB	0	1.37165583094574	0.3	0.057	0	4	FRZB
TNS1	0	1.36280253951232	0.3	0.056	0	4	TNS1
PTK2	0	1.3456655504219	0.301	0.053	0	4	PTK2
EBF1	0	1.33790426550498	0.329	0.078	0	4	EBF1
GUCY1B1	0	1.3272584072511	0.258	0.029	0	4	GUCY1B1
EDNRA	0	1.32662399125532	0.294	0.055	0	4	EDNRA
PTMA	0	1.29505205462672	0.985	0.928	0	4	PTMA
GUCY1A1	0	1.2625757973162	0.291	0.06	0	4	GUCY1A1
VIM2	0	1.23677849141405	0.898	0.649	0	4	VIM
MRVI1	0	1.20449680160212	0.254	0.037	0	4	MRVI1
MT2A1	2.19863279700848e-306	1.24610473360328	0.755	0.433	5.81736251760475e-302	4	MT2A
ID31	2.48398316672169e-305	1.5981967903083	0.551	0.233	6.57237106082892e-301	4	ID3
FLNA1	5.7371213331694e-296	1.49880065461468	0.573	0.261	1.51798493354329e-291	4	FLNA
COX7A1	2.97563000595032e-286	1.32182669865288	0.365	0.112	7.87321943274395e-282	4	COX7A1
EHD2	5.52182392691649e-286	1.20358422875986	0.285	0.07	1.46101939282283e-281	4	EHD2
SLIT31	5.94866906605206e-277	1.2044015231563	0.296	0.076	1.57395834818671e-272	4	SLIT3
STOM	1.33918637430382e-276	1.3712291124776	0.362	0.115	3.54335322777047e-272	4	STOM
RBPMS	2.2479363636472e-256	1.12469192831983	0.253	0.06	5.94781482457412e-252	4	RBPMS
CALM2	1.20248206360566e-239	1.12696117601174	0.766	0.568	3.18164729209423e-235	4	CALM2
HSPB1	2.98197403643616e-239	1.13558104635748	0.728	0.457	7.89000510300644e-235	4	HSPB1
CSRP1	1.31380864036645e-238	1.42882546996285	0.339	0.114	3.4762062815456e-234	4	CSRP1
CAVIN11	1.1434885812433e-229	1.12761234663016	0.52	0.235	3.02555643711165e-225	4	CAVIN1
CD151	8.88415834925467e-225	1.29738118179312	0.426	0.177	2.35065945762929e-220	4	CD151
SELENOW	1.2740570722965e-223	1.22645696689821	0.567	0.309	3.37102760758931e-219	4	SELENOW
FILIP1L1	4.35290508616164e-223	1.29242736041911	0.354	0.123	1.15173515674751e-218	4	FILIP1L
KANK2	2.64851259997352e-217	1.13121790422063	0.305	0.096	7.00769948826994e-213	4	KANK2
MT1E	1.06179609879214e-214	1.46060020953731	0.467	0.211	2.80940629779413e-210	4	MT1E
MGST31	3.93202748100536e-209	1.28922068979487	0.589	0.352	1.04037515119921e-204	4	MGST3
PDLIM1	5.9064359338744e-198	1.23116711592087	0.345	0.132	1.56278388374383e-193	4	PDLIM1
ACTN4	2.47036645761929e-191	1.27424727109041	0.408	0.182	6.53634261021488e-187	4	ACTN4
TGFB1I1	8.65775558841496e-191	1.07072270865179	0.298	0.101	2.29075555113871e-186	4	TGFB1I1
PPP1R12A	8.02557660607892e-180	1.23838694893596	0.358	0.15	2.12348731420242e-175	4	PPP1R12A
SEPT7	1.94786291041512e-167	1.1305260342639	0.566	0.352	5.15385047466738e-163	4	SEPT7
SDC21	1.76578405784932e-161	1.0684702702777	0.342	0.141	4.67208803866351e-157	4	SDC2
ARPC1A	4.24897709061259e-160	1.12688821882314	0.313	0.126	1.12423684840518e-155	4	ARPC1A
ZEB2	4.30618763312273e-160	1.06560189747801	0.347	0.145	1.13937418584794e-155	4	ZEB2
LMNA1	1.10631601675938e-154	1.01286326448802	0.538	0.315	2.92720154874365e-150	4	LMNA
NUDT4	5.33531782118031e-151	1.0889317766726	0.295	0.116	1.4116717423061e-146	4	NUDT4
UACA	6.51672089542593e-150	1.32837611284024	0.282	0.107	1.72425918172075e-145	4	UACA
MSRB3	1.86343519084758e-140	0.8806556365399	0.253	0.09	4.93046317146362e-136	4	MSRB3
HCFC1R11	2.54107733861938e-138	0.993128481981394	0.388	0.187	6.72343653025302e-134	4	HCFC1R1
ITGB11	9.40566506398105e-137	0.880624933295081	0.657	0.446	2.48864491927875e-132	4	ITGB1
TIMP12	1.0008202533748e-135	1.21998833012082	0.636	0.41	2.64807030840438e-131	4	TIMP1
CD591	1.08611693539668e-133	1.03105920819171	0.443	0.245	2.87375679936608e-129	4	CD59
VCL1	2.11323479757788e-131	0.967553751503641	0.308	0.132	5.59140795091131e-127	4	VCL
ARPC5	2.28356342992991e-131	1.10364163978166	0.458	0.27	6.04208047925154e-127	4	ARPC5
LAMC1	1.30090183509162e-126	0.952181595072205	0.288	0.12	3.44205616546892e-122	4	LAMC1
TGFBI	9.88298262383691e-126	0.894752185212022	0.266	0.103	2.61493837244101e-121	4	TGFBI
YBX31	2.29544399212752e-123	1.0600420508253	0.402	0.219	6.0735152587702e-119	4	YBX3
CEBPD1	7.21336698113588e-115	1.13585071187564	0.307	0.141	1.90858476953874e-110	4	CEBPD
ACTN11	1.24380219911394e-114	0.876663016623769	0.385	0.195	3.29097623863556e-110	4	ACTN1
PTMS1	1.74299656603609e-113	0.894203467808705	0.453	0.268	4.61179461407489e-109	4	PTMS
PLS31	1.88103719286246e-112	0.873126443840759	0.266	0.112	4.97703630859478e-108	4	PLS3
C12orf57	7.91046929143696e-108	0.893500899138142	0.559	0.397	2.09303106982131e-103	4	C12orf57
SH3BGRL	2.0568445122547e-106	0.948855900425599	0.424	0.251	5.44220489497471e-102	4	SH3BGRL
SELENOM1	9.29365085001306e-104	0.869691227443562	0.611	0.454	2.45900707840496e-99	4	SELENOM
MYH91	8.39214686333116e-102	0.790336105588293	0.462	0.273	2.22047813856879e-97	4	MYH9
UTRN	2.02977956397004e-99	0.892480030282484	0.256	0.113	5.37059374830833e-95	4	UTRN
IGFBP52	4.32403093618225e-98	0.793266120612531	0.413	0.222	1.14409534540446e-93	4	IGFBP5
RAC1	3.63078235546656e-89	0.819497353165944	0.508	0.356	9.60668703432897e-85	4	RAC1
TLN1	3.56297610692509e-85	0.85959491677248	0.337	0.187	9.4272784813131e-81	4	TLN1
RAB13	5.25228143205932e-84	0.85166278183977	0.297	0.156	1.38970114410858e-79	4	RAB13
CD811	5.13338928860601e-81	0.818554672497243	0.419	0.262	1.35824347187226e-76	4	CD81
MIR4435-2HG	8.93495472738433e-81	1.07330097348657	0.3	0.164	2.36409967131862e-76	4	MIR4435-2HG
CYTOR	4.16269462719575e-79	1.06320819205472	0.429	0.297	1.10140737140972e-74	4	CYTOR
RHOC1	1.54490226812907e-77	0.808215650172742	0.353	0.204	4.08765691124271e-73	4	RHOC
EID11	2.47503391554621e-77	0.775722944026181	0.496	0.356	6.54869223714373e-73	4	EID1
SEM1	2.62878381071673e-75	0.829522218316921	0.489	0.359	6.95549908477541e-71	4	SEM1
ROCK1	1.91851574524674e-74	0.883134228549897	0.278	0.148	5.07620081034835e-70	4	ROCK1
COX7A2	5.16104253281088e-74	0.773349199736349	0.624	0.554	1.36556024375643e-69	4	COX7A2
WDR1	1.77601660577818e-66	0.761868662333273	0.266	0.143	4.6991623372285e-62	4	WDR1
CAMTA1	4.30475487452066e-66	0.808522891843545	0.315	0.188	1.13899509224942e-61	4	CAMTA1
MT1X1	3.02423041028621e-65	1.23376258766194	0.283	0.159	8.00181124257628e-61	4	MT1X
RHOB1	3.73181365993597e-64	0.952761879843822	0.367	0.243	9.87400576282459e-60	4	RHOB
KTN1	1.45910280588254e-63	0.786970881869959	0.435	0.306	3.86064011408462e-59	4	KTN1
CHURC1	2.99764668981973e-63	0.776704794462078	0.311	0.186	7.93147337659402e-59	4	CHURC1
ESD	6.18941263271875e-63	0.805174102819714	0.291	0.168	1.63765668849105e-58	4	ESD
CYSTM1	5.84825909284198e-62	0.753944932399075	0.256	0.14	1.54739087337506e-57	4	CYSTM1
CHCHD10	4.06822433128311e-57	0.829752367620167	0.352	0.238	1.0764114758142e-52	4	CHCHD10
KRT19	0	3.08103981987523	0.773	0.167	0	5	KRT19
KRT18	0	2.68355834748813	0.679	0.098	0	5	KRT18
TFF3	0	2.67096566963545	0.414	0.059	0	5	TFF3
KRT8	0	2.58882674889114	0.649	0.081	0	5	KRT8
AZGP1	0	2.29123292066457	0.491	0.051	0	5	AZGP1
FXYD3	0	2.06037564633866	0.571	0.065	0	5	FXYD3
KRT7	0	2.0106267029705	0.544	0.085	0	5	KRT7
COX6C	0	1.93063044230665	0.817	0.53	0	5	COX6C
S100A14	0	1.88108190215217	0.462	0.04	0	5	S100A14
CD24	0	1.87123434228664	0.548	0.113	0	5	CD24
ELF3	0	1.84876156997868	0.451	0.039	0	5	ELF3
GATA3	0	1.82045070796252	0.446	0.046	0	5	GATA3
TRPS1	0	1.81000000416665	0.48	0.071	0	5	TRPS1
TACSTD2	0	1.73992522054888	0.446	0.053	0	5	TACSTD2
ANKRD30A	0	1.73505783183728	0.33	0.019	0	5	ANKRD30A
SPINT2	0	1.65133171969016	0.541	0.125	0	5	SPINT2
STC2	0	1.64636802164828	0.288	0.038	0	5	STC2
TM4SF1	0	1.64187041545937	0.31	0.054	0	5	TM4SF1
CLDN4	0	1.64016027681607	0.445	0.047	0	5	CLDN4
MUC1	0	1.59902007366936	0.382	0.051	0	5	MUC1
PPDPF	0	1.52546485183278	0.705	0.327	0	5	PPDPF
SMIM22	0	1.52381611641634	0.399	0.031	0	5	SMIM22
AGR2	0	1.52206929107872	0.29	0.029	0	5	AGR2
FASN	0	1.51571952615887	0.358	0.069	0	5	FASN
CLDN3	0	1.39876002784704	0.344	0.026	0	5	CLDN3
ATP1B1	0	1.31977260966694	0.377	0.06	0	5	ATP1B1
MGST1	0	1.31521231942304	0.338	0.069	0	5	MGST1
TSTD1	0	1.28921112568623	0.536	0.172	0	5	TSTD1
WFDC2	0	1.28763602005899	0.25	0.023	0	5	WFDC2
CRABP21	0	1.22917169293689	0.385	0.094	0	5	CRABP2
MAL2	0	1.20840821202617	0.307	0.022	0	5	MAL2
CLDN7	0	1.19778392388869	0.308	0.016	0	5	CLDN7
MARCKSL1	0	1.16708659923454	0.514	0.167	0	5	MARCKSL1
SDC4	0	1.12109294664535	0.292	0.039	0	5	SDC4
EPCAM	0	1.09571138836211	0.273	0.018	0	5	EPCAM
MLPH	0	1.08721	0.272	0.015	0	5	MLPH
DSP	0	1.07166317449074	0.322	0.03	0	5	DSP
CA12	0	0.996119251739211	0.261	0.034	0	5	CA12
SPDEF	0	0.975599441210226	0.267	0.014	0	5	SPDEF
PAFAH1B3	0	0.941259117609663	0.317	0.055	0	5	PAFAH1B3
PLPP2	0	0.91897381733506	0.285	0.021	0	5	PLPP2
SERINC2	0	0.906236784242315	0.293	0.033	0	5	SERINC2
STARD10	0	0.850547089645648	0.279	0.05	0	5	STARD10
EFHD1	0	0.828325239682605	0.3	0.046	0	5	EFHD1
EFNA1	0	0.809798715747299	0.259	0.022	0	5	EFNA1
CRACR2B	0	0.804561550216329	0.259	0.03	0	5	CRACR2B
DHCR24	0	0.787367047210846	0.256	0.022	0	5	DHCR24
CD9	1.08149111902641e-295	1.25912342647093	0.562	0.219	2.86151735183198e-291	5	CD9
PERP	2.59439469230826e-282	1.15272888657002	0.36	0.097	6.86450891637844e-278	5	PERP
PIP	8.3426232860024e-277	2.47168385290875	0.285	0.064	2.20737469524337e-272	5	PIP
CCND1	6.64967016785195e-259	0.972836617531072	0.347	0.094	1.75943622971195e-254	5	CCND1
SLC9A3R1	1.58802582199707e-248	0.76607121050833	0.289	0.071	4.20175752242204e-244	5	SLC9A3R1
CYB5A	3.81656969777319e-239	1.04106702902664	0.473	0.174	1.00982617633381e-234	5	CYB5A
CRIP21	1.71893479124202e-237	0.809034908690882	0.422	0.135	4.54812956414726e-233	5	CRIP2
GLUL	6.43121938191236e-236	1.02708410177602	0.439	0.151	1.70163633626019e-231	5	GLUL
H2AFJ	8.01825132203621e-235	1.16623644406352	0.486	0.185	2.12154911729756e-230	5	H2AFJ
VAMP8	8.38381371347278e-233	0.876819317936298	0.477	0.173	2.21827327044776e-228	5	VAMP8
FTH11	2.05833758820453e-232	0.761808415147137	0.985	0.949	5.44615542463037e-228	5	FTH1
RAB11FIP1	2.3112272051157e-228	1.09781106382168	0.331	0.094	6.11527606201563e-224	5	RAB11FIP1
S100A161	3.61449949578819e-220	0.916874060094487	0.483	0.181	9.56360421590597e-216	5	S100A16
RPL8	2.57049432144807e-206	0.753920916557778	0.959	0.918	6.80127092511945e-202	5	RPL8
SLC40A1	2.9467244714278e-203	0.893855977424552	0.292	0.082	7.79673827895082e-199	5	SLC40A1
CALML5	1.09949676127043e-202	1.61972922095317	0.269	0.076	2.90915848064543e-198	5	CALML5
MIF	9.6622164180228e-195	1.22187976626487	0.702	0.431	2.55652584204465e-190	5	MIF
GAPDH	2.66820553548737e-178	0.916285259774962	0.859	0.667	7.05980502634603e-174	5	GAPDH
CRIP11	4.11482407269039e-177	1.11017780528547	0.489	0.217	1.08874130139315e-172	5	CRIP1
GSTM3	3.28279895582252e-174	0.778669387666339	0.3	0.094	8.6859577572108e-170	5	GSTM3
ERBB2	3.01516546800302e-173	1.33040660130275	0.281	0.088	7.9778263117892e-169	5	ERBB2
RPL7	1.96517982046294e-172	0.857336997652443	0.925	0.837	5.1996692869629e-168	5	RPL7
SLC39A6	1.79738402515406e-166	0.750780388199354	0.283	0.088	4.75569839215512e-162	5	SLC39A6
CTTN1	4.49213344581049e-158	1.02972773238637	0.364	0.136	1.188573588427e-153	5	CTTN
H3F3A	1.38835874049175e-157	0.833688306979444	0.842	0.721	3.67345839146711e-153	5	H3F3A
MGP1	1.74181573609063e-156	0.752911911720531	0.713	0.408	4.6086702561222e-152	5	MGP
HSPB11	1.56332688006389e-152	1.0972407778685	0.709	0.461	4.13640659196104e-148	5	HSPB1
XBP1	6.37105945676746e-149	0.793139052811659	0.724	0.454	1.6857186216661e-144	5	XBP1
MIEN1	3.12487493016431e-144	1.08459837912007	0.343	0.136	8.26810657772176e-140	5	MIEN1
S100A111	2.22528061593066e-136	0.771930266246727	0.787	0.557	5.88786998169093e-132	5	S100A11
SNRPE	2.18548072482411e-134	0.790880499550709	0.51	0.262	5.78256344981211e-130	5	SNRPE
RPL36A	3.92502671358088e-130	0.935694940379642	0.684	0.427	1.03852281814637e-125	5	RPL36A
CHCHD2	5.03397963806089e-127	0.857671839632376	0.738	0.568	1.33194067243453e-122	5	CHCHD2
EIF3H	3.21160048714051e-113	0.773569274182911	0.489	0.263	8.49757372892507e-109	5	EIF3H
PRDX2	2.21039466234625e-112	0.860612789731689	0.508	0.289	5.84848323710196e-108	5	PRDX2
CSTB	4.21087620230348e-112	1.09712186677823	0.543	0.32	1.11415573436748e-107	5	CSTB
CTNNB11	1.45172100125157e-109	0.843518398068018	0.471	0.238	3.84110859721153e-105	5	CTNNB1
NDUFB9	6.25614020280974e-109	0.753031242911884	0.447	0.231	1.65531213626143e-104	5	NDUFB9
DBI	7.34989419440508e-109	1.05897413731461	0.563	0.35	1.94470850489764e-104	5	DBI
C1orf56	6.21333613866749e-108	0.852704483815418	0.263	0.1	1.64398660893003e-103	5	C1orf56
UQCRQ	1.43756210446202e-100	0.819444859323151	0.661	0.477	3.80364557219605e-96	5	UQCRQ
HMGN1	3.47986199795851e-99	0.752701447232265	0.572	0.367	9.20736686039842e-95	5	HMGN1
MAGED2	1.27042923417783e-98	0.752409055586639	0.35	0.163	3.36142871071112e-94	5	MAGED2
SCGB2A2	2.05734803789769e-97	3.25964180388003	0.363	0.192	5.4435371734735e-93	5	SCGB2A2
POLR2L	2.71273252689256e-93	0.766028775176575	0.654	0.471	7.17761899290503e-89	5	POLR2L
PRDX1	1.29979201199034e-84	0.791365803657519	0.659	0.489	3.43911968452525e-80	5	PRDX1
HNRNPH1	1.05295907240495e-59	0.776191941250134	0.534	0.35	2.78602440967625e-55	5	HNRNPH1
GNLY	0	3.0852248495647	0.262	0.023	0	6	GNLY
CCL5	0	2.78557	0.565	0.055	0	6	CCL5
CCL4	0	2.57067222122174	0.349	0.055	0	6	CCL4
IL7R	0	2.26778493608218	0.428	0.029	0	6	IL7R
CD3D	0	2.21932248154552	0.54	0.023	0	6	CD3D
CD2	0	2.17979605758952	0.517	0.019	0	6	CD2
GZMA	0	2.11001221369871	0.364	0.016	0	6	GZMA
NKG7	0	2.06831166691086	0.351	0.018	0	6	NKG7
IL32	0	1.98924075689068	0.634	0.154	0	6	IL32
TRAC	0	1.89758110743778	0.496	0.048	0	6	TRAC
TRBC1	0	1.86786316161222	0.339	0.015	0	6	TRBC1
GZMK	0	1.77909717395853	0.289	0.011	0	6	GZMK
TRBC2	0	1.7504188776583	0.407	0.035	0	6	TRBC2
PTPRC1	0	1.65671978322428	0.587	0.119	0	6	PTPRC
CD3G	0	1.6182882638001	0.371	0.011	0	6	CD3G
HCST	0	1.59975016668996	0.493	0.074	0	6	HCST
CD7	0	1.59699311779039	0.328	0.011	0	6	CD7
SRGN1	0	1.47854089274841	0.672	0.241	0	6	SRGN
FYB1	0	1.47350819814758	0.383	0.037	0	6	FYB1
TNFAIP3	0	1.46520028602215	0.413	0.105	0	6	TNFAIP3
CORO1A1	0	1.21617710438687	0.529	0.137	0	6	CORO1A
CD3E	0	1.19656915522301	0.29	0.011	0	6	CD3E
CST7	0	1.19479386212929	0.255	0.017	0	6	CST7
CD522	0	1.16595897815928	0.707	0.199	0	6	CD52
LCK	0	1.10491385331511	0.25	0.015	0	6	LCK
BTG12	0	1.10428747822245	0.887	0.488	0	6	BTG1
CXCR42	0	1.09858499583071	0.738	0.302	0	6	CXCR4
CD691	0	0.980270536373291	0.512	0.125	0	6	CD69
RUNX3	0	0.957952568934494	0.272	0.042	0	6	RUNX3
ACAP1	3.37098215775271e-305	0.98481383268344	0.372	0.093	8.91928169119789e-301	6	ACAP1
LTB1	9.98566109618488e-304	1.18888945124595	0.477	0.139	2.64210606943956e-299	6	LTB
LCP11	4.12070609220565e-253	0.924602619480211	0.344	0.092	1.09029762493669e-248	6	LCP1
ARHGDIB1	9.26302822003271e-246	0.963650109452818	0.528	0.198	2.45090463673846e-241	6	ARHGDIB
RGS11	3.36000609190826e-242	1.10816328958194	0.588	0.241	8.89024011858008e-238	6	RGS1
GMFG	8.21135478121197e-239	1.03251410131059	0.409	0.134	2.17264236156087e-234	6	GMFG
RAC21	1.81852742314506e-238	0.859066129677044	0.407	0.129	4.81164170889951e-234	6	RAC2
KIAA1551	2.58356589965988e-226	0.891145626496268	0.333	0.094	6.83585701391007e-222	6	KIAA1551
CLEC2D	1.1416358568313e-225	0.806479717973135	0.258	0.06	3.02065431358993e-221	6	CLEC2D
CYTIP1	4.85024818866711e-225	0.935685529344644	0.424	0.147	1.28332716823943e-220	6	CYTIP
IKZF1	2.50388609790501e-216	0.80487129826503	0.286	0.075	6.62503222644685e-212	6	IKZF1
IL2RG	1.47006034380111e-211	0.83361533746675	0.294	0.08	3.88963266366336e-207	6	IL2RG
STK41	3.16114126150034e-200	0.88523720791598	0.499	0.206	8.36406366380376e-196	6	STK4
COTL11	1.85341602342861e-198	0.914227587602797	0.374	0.125	4.90395345638975e-194	6	COTL1
STK17A1	5.08155604764366e-194	0.766411479646629	0.397	0.138	1.34452891464604e-189	6	STK17A
EVL	5.02439753609958e-188	0.844991742986826	0.428	0.16	1.32940534407659e-183	6	EVL
PPP2R5C	2.05863921698472e-186	0.938402705991996	0.383	0.14	5.44695350421987e-182	6	PPP2R5C
SH3BGRL3	2.46561919967497e-178	0.900104125006801	0.773	0.459	6.52378184042001e-174	6	SH3BGRL3
ZFP36L21	6.93005721579421e-172	0.964683508777185	0.701	0.396	1.83362383872699e-167	6	ZFP36L2
TXNIP2	1.15971054651531e-168	0.784322329335483	0.796	0.482	3.06847813502487e-164	6	TXNIP
BIRC31	4.58077593025496e-168	0.750116516710827	0.358	0.126	1.21202750338616e-163	6	BIRC3
ISG202	2.16426726850722e-163	0.79028669184029	0.621	0.322	5.72643476574327e-159	6	ISG20
TSC22D31	8.87816662890378e-159	0.815161235495843	0.752	0.46	2.34907410834165e-154	6	TSC22D3
ETS1	3.91514156485756e-157	0.750692857687776	0.275	0.086	1.03590730664566e-152	6	ETS1
HLA-A1	7.96903551467136e-155	0.755586663030878	0.929	0.726	2.1085271068269e-150	6	HLA-A
LEPROTL1	8.57182746308057e-153	0.799044832946514	0.311	0.112	2.26801982845649e-148	6	LEPROTL1
CD27	1.03920084590356e-152	0.825009559432325	0.313	0.111	2.74962151817623e-148	6	CD27
PSMB91	4.02333241656644e-139	0.799357542941232	0.534	0.274	1.06453352409931e-134	6	PSMB9
IGLL5	0	4.46227426054991	0.306	0.052	0	7	IGLL5
IGHGP	0	4.0961384775845	0.621	0.109	0	7	IGHGP
IGHG31	0	3.75425831739709	0.948	0.273	0	7	IGHG3
IGLV3-1	0	2.87219632819252	0.372	0.066	0	7	IGLV3-1
IGHG41	0	2.60080201363926	0.878	0.212	0	7	IGHG4
MZB11	0	2.32821782918183	0.986	0.259	0	7	MZB1
IGHG11	0	2.22967935820472	0.945	0.316	0	7	IGHG1
IGKC1	0	2.06371700944604	0.961	0.555	0	7	IGKC
SSR41	0	1.98801435098164	0.993	0.589	0	7	SSR4
XBP11	0	1.90623737409214	0.978	0.447	0	7	XBP1
IGKV4-1	0	1.85528552617321	0.25	0.035	0	7	IGKV4-1
IGHG21	0	1.75911832398798	0.52	0.134	0	7	IGHG2
SEC11C1	0	1.73612622304832	0.906	0.262	0	7	SEC11C
DERL31	0	1.54859039656241	0.774	0.201	0	7	DERL3
FKBP111	0	1.54132541635987	0.906	0.283	0	7	FKBP11
PRDX4	0	1.44698371057932	0.892	0.328	0	7	PRDX4
HERPUD11	0	1.41367818550075	0.947	0.456	0	7	HERPUD1
ITM2C	0	1.26026074367818	0.808	0.27	0	7	ITM2C
SPCS3	0	1.17438204235306	0.808	0.274	0	7	SPCS3
CD38	0	1.16421096415753	0.641	0.126	0	7	CD38
JSRP1	0	1.12390130486345	0.398	0.053	0	7	JSRP1
SDF2L1	0	1.08502423372112	0.748	0.257	0	7	SDF2L1
TNFRSF171	0	0.99120385122747	0.592	0.134	0	7	TNFRSF17
PIM21	0	0.985063829474238	0.51	0.121	0	7	PIM2
TENT5C	0	0.938418180826062	0.546	0.121	0	7	TENT5C
DNAJB9	0	0.891322411849055	0.644	0.198	0	7	DNAJB9
PDK1	0	0.79483558539324	0.433	0.093	0	7	PDK1
FCRL5	0	0.786331077701756	0.522	0.11	0	7	FCRL5
FKBP2	2.93427018623914e-294	1.11180515609258	0.91	0.41	7.76378548577014e-290	7	FKBP2
SPCS2	1.76856440165407e-292	1.08089525989473	0.937	0.469	4.67944455033651e-288	7	SPCS2
HSP90B1	3.52423972285078e-276	1.27304632544829	0.946	0.503	9.32478588269087e-272	7	HSP90B1
CYBA1	6.40412306616652e-273	1.05800884243897	0.977	0.572	1.694466922077e-268	7	CYBA
JCHAIN1	6.82229517340598e-269	1.01637285019736	0.661	0.225	1.80511107993149e-264	7	JCHAIN
ERLEC1	7.18127715057636e-246	0.833916668808049	0.696	0.263	1.900094121271e-241	7	ERLEC1
SSR3	1.18072140945762e-240	0.952051096145773	0.859	0.402	3.12407077728391e-236	7	SSR3
MANF	2.72033059630353e-228	0.793566331423454	0.677	0.254	7.19772272475952e-224	7	MANF
IGLC21	1.38982541016341e-223	1.63056888266568	0.714	0.307	3.67733905275137e-219	7	IGLC2
SELENOS	2.5847959526266e-223	0.836597537381135	0.843	0.386	6.83911161105472e-219	7	SELENOS
BTG2	4.72506810336831e-223	0.845316807466851	0.694	0.271	1.25020576947022e-218	7	BTG2
SPCS1	1.16193699781342e-222	0.859542818939968	0.89	0.437	3.07436910251453e-218	7	SPCS1
RGS12	1.01882146030518e-212	0.922791917108323	0.654	0.244	2.69569970182147e-208	7	RGS1
SELENOK	3.00491769079929e-211	0.792703836466919	0.794	0.345	7.95071171808584e-207	7	SELENOK
IGLC31	3.01914336691669e-207	1.70792093320699	0.629	0.242	7.98835143452486e-203	7	IGLC3
ANKRD28	3.19193366844952e-180	0.7589634563723	0.591	0.23	8.44553729335058e-176	7	ANKRD28
H1FX	1.03912889284308e-123	0.763863646703595	0.502	0.216	2.74943113757351e-119	7	H1FX
IGHA11	2.42172453589719e-70	1.13048229354252	0.446	0.214	6.40764094953038e-66	7	IGHA1
IGLC7	0	4.35193373699261	0.714	0.026	0	8	IGLC7
IGLC32	0	3.67603415871739	0.956	0.23	0	8	IGLC3
IGLC6	0	3.51018844677536	0.693	0.022	0	8	IGLC6
IGLC22	0	3.20376235012476	0.805	0.306	0	8	IGLC2
IGLV6-57	0	2.76376545119522	0.599	0.031	0	8	IGLV6-57
IGHG12	0	2.38139582485035	0.953	0.32	0	8	IGHG1
MZB12	0	1.70223508955663	0.966	0.264	0	8	MZB1
IGHG42	0	1.64783600015513	0.867	0.217	0	8	IGHG4
SSR42	0	1.56159293064841	0.978	0.591	0	8	SSR4
XBP12	0	1.50282221881747	0.955	0.451	0	8	XBP1
FKBP112	0	1.21424846201805	0.866	0.289	0	8	FKBP11
IGLV5-48	0	1.19059893152615	0.353	0.007	0	8	IGLV5-48
CD381	0	1.12187935210493	0.642	0.129	0	8	CD38
PRDX41	0	1.11834522042171	0.861	0.332	0	8	PRDX4
SEC11C2	0	1.06990245054682	0.847	0.269	0	8	SEC11C
IGHG32	0	1.04310160295593	0.912	0.278	0	8	IGHG3
IGHV4-28	0	0.89401178303779	0.304	0.007	0	8	IGHV4-28
DERL32	4.19098336636623e-287	1.07197304904724	0.676	0.209	1.10889228890684e-282	8	DERL3
TENT5C1	4.03711607433458e-275	0.784008184011296	0.499	0.126	1.06818054210819e-270	8	TENT5C
ITM2C1	4.9417983152441e-270	0.849377893534296	0.778	0.274	1.30755041623044e-265	8	ITM2C
IGKC2	3.46871935406994e-261	2.10240013891641	0.95	0.558	9.17788453893365e-257	8	IGKC
SPCS31	6.71423484951124e-231	0.798798690745153	0.744	0.28	1.77651939883218e-226	8	SPCS3
JCHAIN2	2.66035246307657e-113	0.80313076779295	0.552	0.232	7.03902658205431e-109	8	JCHAIN
GZMB	0	4.69015552581493	0.949	0.022	0	9	GZMB
PTGDS1	0	3.80133529524608	0.56	0.053	0	9	PTGDS
PLAC8	0	3.40339833655193	0.903	0.06	0	9	PLAC8
GPR1831	0	3.34662278487966	0.779	0.082	0	9	GPR183
ALOX5AP	0	3.15223143193143	0.869	0.064	0	9	ALOX5AP
AREG	0	3.10745247470623	0.506	0.086	0	9	AREG
IRF7	0	3.10515876284519	0.869	0.15	0	9	IRF7
FCER1G	0	2.88331328024252	0.817	0.05	0	9	FCER1G
PPP1R14B	0	2.87258891708845	0.828	0.142	0	9	PPP1R14B
TYROBP	0	2.86756104893643	0.825	0.053	0	9	TYROBP
CLIC3	0	2.81839316355904	0.723	0.039	0	9	CLIC3
CTSC	0	2.79294176384197	0.701	0.109	0	9	CTSC
IRF81	0	2.75258507827322	0.821	0.06	0	9	IRF8
LILRA4	0	2.67308785235784	0.694	0.002	0	9	LILRA4
PLD4	0	2.66841813866574	0.729	0.01	0	9	PLD4
PLEK	0	2.62764216438498	0.677	0.037	0	9	PLEK
TCL1A	0	2.59161041657135	0.475	0.018	0	9	TCL1A
BCL11A1	0	2.56735316624345	0.797	0.057	0	9	BCL11A
TSPAN13	0	2.50707422694899	0.743	0.082	0	9	TSPAN13
IFI44L1	0	2.32597992462805	0.781	0.148	0	9	IFI44L
MPEG1	0	2.30271004400106	0.623	0.011	0	9	MPEG1
CCDC50	0	2.27195706497883	0.763	0.141	0	9	CCDC50
PRMT9	0	2.26715470220043	0.622	0.044	0	9	PRMT9
SPIB	0	2.24276861237589	0.651	0.026	0	9	SPIB
UGCG	0	2.2264106965608	0.743	0.115	0	9	UGCG
LTB2	0	2.21898690688195	0.7	0.148	0	9	LTB
SRGN2	0	2.20366339554678	0.874	0.254	0	9	SRGN
LINC00996	0	2.17968080106834	0.525	0.006	0	9	LINC00996
MS4A6A	0	2.17154517535414	0.556	0.017	0	9	MS4A6A
IRF4	0	2.15801859452833	0.488	0.049	0	9	IRF4
SMPD3	0	2.14067286612655	0.58	0.004	0	9	SMPD3
CD742	0	2.1237152401941	0.997	0.507	0	9	CD74
IL3RA	0	2.12225768468924	0.583	0.005	0	9	IL3RA
VAMP81	0	2.11844901114596	0.791	0.179	0	9	VAMP8
GPR65	0	2.1054231240517	0.498	0.03	0	9	GPR65
SLC20A1	0	2.0874509984791	0.612	0.099	0	9	SLC20A1
LILRB4	0	2.06376860810625	0.553	0.015	0	9	LILRB4
SLC15A4	0	2.04952728242441	0.622	0.049	0	9	SLC15A4
SCT	0	2.04821568150319	0.517	0.019	0	9	SCT
RNASE6	0	2.03265877540555	0.668	0.072	0	9	RNASE6
NR4A3	0	2.02155673447511	0.42	0.025	0	9	NR4A3
C12orf75	0	1.9586865297149	0.726	0.142	0	9	C12orf75
MYBL2	0	1.95281864110555	0.459	0.022	0	9	MYBL2
AC245014.3	0	1.92289168296839	0.44	0.052	0	9	AC245014.3
CLN8	0	1.91922406145784	0.491	0.035	0	9	CLN8
RNASET21	0	1.91436633141194	0.765	0.174	0	9	RNASET2
CD4	0	1.90347666555666	0.524	0.016	0	9	CD4
PTPRE	0	1.88040033870259	0.595	0.06	0	9	PTPRE
SELL1	0	1.86455469258907	0.646	0.065	0	9	SELL
DNASE1L3	0	1.84771397511914	0.479	0.001	0	9	DNASE1L3
SLC7A5	0	1.82471487563424	0.476	0.041	0	9	SLC7A5
LDLRAD4	0	1.80933214989838	0.473	0.059	0	9	LDLRAD4
DUSP5	0	1.80865089155273	0.511	0.073	0	9	DUSP5
RAB11FIP11	0	1.80714618551405	0.623	0.097	0	9	RAB11FIP1
ARL4C	0	1.7424353380921	0.576	0.103	0	9	ARL4C
CLEC4C	0	1.68007205816451	0.447	0	0	9	CLEC4C
CYB561A3	0	1.67757974659989	0.55	0.05	0	9	CYB561A3
FYB11	0	1.66333875919988	0.506	0.049	0	9	FYB1
CCDC88A	0	1.64681599987673	0.573	0.113	0	9	CCDC88A
CXCR3	0	1.64613863929848	0.465	0.031	0	9	CXCR3
CYBB	0	1.62267139515983	0.528	0.035	0	9	CYBB
JAML	0	1.56284077412343	0.444	0.009	0	9	JAML
LAMP5	0	1.56139642470014	0.46	0.044	0	9	LAMP5
SMIM5	0	1.5516061383774	0.375	0.004	0	9	SMIM5
GAPT	0	1.53730758052258	0.453	0.021	0	9	GAPT
UCP2	0	1.51786363154611	0.527	0.073	0	9	UCP2
PRKCB	0	1.50603848114217	0.534	0.051	0	9	PRKCB
CD2AP	0	1.49547391034551	0.465	0.05	0	9	CD2AP
CSF2RB	0	1.48573021022248	0.381	0.012	0	9	CSF2RB
IDH3A	0	1.46169431357405	0.443	0.047	0	9	IDH3A
CXorf21	0	1.45394075409523	0.33	0.023	0	9	CXorf21
AC004687.1	0	1.44894021177712	0.416	0.041	0	9	AC004687.1
FCHSD2	0	1.43985305379529	0.481	0.061	0	9	FCHSD2
ZFAT	0	1.43793683182966	0.391	0.014	0	9	ZFAT
NEK8	0	1.43074226606033	0.368	0.019	0	9	NEK8
LYN	0	1.39373990063294	0.463	0.05	0	9	LYN
MAP1A	0	1.38225381988759	0.459	0.058	0	9	MAP1A
TRAF4	0	1.35940690020847	0.414	0.044	0	9	TRAF4
PTCRA	0	1.34871279082721	0.341	0	0	9	PTCRA
SPN	0	1.33938373200075	0.338	0.022	0	9	SPN
RUBCN	0	1.33307094710975	0.358	0.034	0	9	RUBCN
GRASP	0	1.27197454601009	0.286	0.021	0	9	GRASP
FAM129C	0	1.25815699493306	0.336	0.01	0	9	FAM129C
DCK	0	1.23358837209107	0.378	0.031	0	9	DCK
CD36	0	1.21970044399494	0.312	0.014	0	9	CD36
SELPLG	0	1.18729224575588	0.326	0.032	0	9	SELPLG
GNA15	0	1.18455523174484	0.281	0.007	0	9	GNA15
SUSD1	0	1.17310809305862	0.28	0.007	0	9	SUSD1
CYTH4	0	1.15877927197394	0.336	0.032	0	9	CYTH4
POLB	0	1.15542770512823	0.325	0.02	0	9	POLB
RASSF2	0	1.15345081239347	0.354	0.037	0	9	RASSF2
OPN3	0	1.13409387961233	0.304	0.026	0	9	OPN3
TLR7	0	1.11534986219873	0.3	0.008	0	9	TLR7
PHEX	0	1.11103768982375	0.287	0.002	0	9	PHEX
FERMT3	0	1.09140196668681	0.339	0.039	0	9	FERMT3
SIDT1	0	1.07188102888944	0.266	0.014	0	9	SIDT1
IGSF6	0	1.06846617772428	0.273	0.011	0	9	IGSF6
RPS6KA4	0	1.03022246472496	0.294	0.021	0	9	RPS6KA4
MAP2K6	0	0.97666388686753	0.261	0.02	0	9	MAP2K6
RUBCNL	0	0.947688587251315	0.257	0.019	0	9	RUBCNL
WDFY4	0	0.932857939298446	0.266	0.015	0	9	WDFY4
UNC93B1	2.75625377767618e-305	1.33795227755205	0.449	0.071	7.2927718703534e-301	9	UNC93B1
STMN1	4.42299987120329e-289	1.44913505455265	0.551	0.108	1.17028153592168e-284	9	STMN1
NFKBID	2.84694383279898e-287	1.22674921519343	0.38	0.051	7.53272868720282e-283	9	NFKBID
TCF42	5.44223469871035e-286	1.85661975994389	0.915	0.39	1.43996087893177e-281	9	TCF4
IKZF11	1.304560785147e-283	1.28811206057598	0.468	0.079	3.45173738142044e-279	9	IKZF1
MX11	1.78111725860593e-281	1.73151398226929	0.642	0.159	4.71265815454542e-277	9	MX1
RGS13	3.45664901187337e-281	1.96995421835435	0.797	0.25	9.14594762051576e-277	9	RGS1
TNFSF13B	3.89450216068638e-280	1.3359424555206	0.408	0.062	1.03044632669601e-275	9	TNFSF13B
HLA-DPA11	1.17833406624861e-279	1.45407873421777	0.867	0.276	3.1177541058872e-275	9	HLA-DPA1
CD68	4.03638173817759e-279	1.14911748626779	0.365	0.05	1.06798624410441e-274	9	CD68
NPC2	2.40183701076046e-278	1.92089282219968	0.908	0.435	6.3550205467711e-274	9	NPC2
SEC61B	6.48234933062915e-275	1.81635612195086	0.931	0.54	1.71516480939117e-270	9	SEC61B
OFD1	6.48667595751886e-274	1.39091483135593	0.499	0.094	1.71630959159992e-269	9	OFD1
AC007952.4	2.84949990323002e-270	2.08358594494989	0.545	0.122	7.5394917939563e-266	9	AC007952.4
LCP12	2.15656698889995e-269	1.20453483804145	0.519	0.098	5.70606059593036e-265	9	LCP1
HLA-DRB11	2.97571317497156e-266	1.31600157529786	0.892	0.276	7.87343948965725e-262	9	HLA-DRB1
HLA-DRA2	2.84871487817196e-260	1.35591087063935	0.964	0.354	7.5374146961552e-256	9	HLA-DRA
ZNF3311	8.00607463707171e-259	1.99024500807221	0.486	0.097	2.1183272882228e-254	9	ZNF331
MNDA	1.92587815616093e-256	1.03744742709448	0.277	0.03	5.09568101338621e-252	9	MNDA
TXN	2.07100188794382e-252	2.80568773130869	0.837	0.374	5.47966389531055e-248	9	TXN
CNPY3	4.13296762278082e-252	1.25995254094167	0.509	0.105	1.09354190331158e-247	9	CNPY3
HCST1	4.86694617890085e-249	1.32275937970009	0.479	0.092	1.28774528947537e-244	9	HCST
CD831	8.7333787301776e-249	1.53072842283846	0.547	0.114	2.31076467821769e-244	9	CD83
CDKN2D	4.90095460390488e-241	1.06599498076243	0.315	0.042	1.29674357864719e-236	9	CDKN2D
RGS2	2.27232297584073e-239	1.99372020711015	0.518	0.119	6.01233936177699e-235	9	RGS2
HIGD1A	3.07822539777671e-236	1.22412092821741	0.443	0.086	8.14467657997739e-232	9	HIGD1A
MAPKAPK2	1.26853549760493e-235	1.30749454217599	0.473	0.099	3.35641807311287e-231	9	MAPKAPK2
PAG1	1.74421482071687e-233	1.16101490193906	0.401	0.07	4.61501799413478e-229	9	PAG1
ITM2C2	4.0225912844819e-231	1.60870206970875	0.772	0.283	1.06433742796107e-226	9	ITM2C
HLA-DPB11	1.27978543249154e-230	1.05156404563989	0.818	0.243	3.38618427582936e-226	9	HLA-DPB1
NCKAP1L	5.1929689581225e-229	0.942265894902875	0.316	0.044	1.37400765662963e-224	9	NCKAP1L
SPCS11	1.24801876743351e-226	1.62045562512289	0.874	0.448	3.30213285675233e-222	9	SPCS1
ERN1	3.45312627458689e-226	1.40120431388395	0.466	0.101	9.13662680992944e-222	9	ERN1
AP1S2	9.05214768435434e-226	1.11657204543781	0.42	0.079	2.39510775580332e-221	9	AP1S2
CCDC186	3.20196224168624e-225	1.32501066750415	0.447	0.092	8.47207189527763e-221	9	CCDC186
SAMHD1	1.27697359150422e-224	1.28086082466943	0.46	0.096	3.37874442576101e-220	9	SAMHD1
HLA-DMB1	4.17145489483401e-221	0.882941595158587	0.395	0.066	1.10372525062413e-216	9	HLA-DMB
ZC3HAV1	1.03462264504081e-216	1.7589137499373	0.491	0.115	2.73750805651349e-212	9	ZC3HAV1
GRN	2.42120595610149e-216	1.47735418525515	0.716	0.251	6.40626883924893e-212	9	GRN
CCDC69	1.51016514219507e-215	0.979685162543058	0.304	0.044	3.99574594973393e-211	9	CCDC69
RABGAP1L	1.29843623272931e-213	1.12852845769955	0.436	0.088	3.43553242817848e-209	9	RABGAP1L
SFT2D2	3.13858534347433e-212	1.24385637663333	0.46	0.1	8.30438296029874e-208	9	SFT2D2
FAM53C	1.6295430611282e-211	1.25697370523806	0.397	0.076	4.31160798543912e-207	9	FAM53C
CXCR43	3.26998674916669e-211	1.60821097990326	0.821	0.318	8.65205793962014e-207	9	CXCR4
CORO1C	7.88078340775086e-211	1.14626303597168	0.407	0.079	2.0851764818568e-206	9	CORO1C
CREM	9.62668441332121e-210	1.85781348338919	0.473	0.111	2.54712442892066e-205	9	CREM
KDM6B	4.80404125494966e-207	1.37276672638576	0.444	0.095	1.27110127564713e-202	9	KDM6B
CTSS1	4.82228080533951e-207	1.32015133966543	0.612	0.179	1.27592727828478e-202	9	CTSS
HERPUD12	8.34178130648292e-206	1.55295303991145	0.893	0.469	2.20715191588232e-201	9	HERPUD1
USF2	8.69724479213533e-206	1.14940087104952	0.44	0.094	2.30120399955109e-201	9	USF2
ZDHHC17	7.94284417227972e-204	0.933351164195801	0.278	0.039	2.10159713954349e-199	9	ZDHHC17
NR3C1	2.04069700367971e-201	1.43354654462754	0.543	0.143	5.39948020203616e-197	9	NR3C1
SMC6	2.1478469528684e-200	1.06845371165178	0.358	0.064	5.68298825259451e-196	9	SMC6
TPT1	4.96867664694929e-200	1.25305119684479	0.978	0.914	1.31466215401631e-195	9	TPT1
REL1	1.3236494493164e-195	1.38419421073921	0.577	0.156	3.50224407794627e-191	9	REL
CAPG	9.0157807491408e-194	1.1741205287943	0.514	0.128	2.38548542841517e-189	9	CAPG
SYK	1.30564531853398e-190	0.777547851096444	0.254	0.034	3.45460694830906e-186	9	SYK
THEMIS2	7.36207489246194e-190	1.0464713556785	0.291	0.046	1.9479313957965e-185	9	THEMIS2
MALT1	5.05267675761941e-189	0.902180556205612	0.297	0.047	1.33688774329852e-184	9	MALT1
IQGAP2	5.54733234004071e-189	0.944468580841156	0.296	0.048	1.46776866385137e-184	9	IQGAP2
RPS121	8.03499349868039e-189	0.973861557584165	0.987	0.957	2.12597892981584e-184	9	RPS12
N4BP2L1	3.36448951942145e-188	1.00810000904735	0.293	0.046	8.90210281943722e-184	9	N4BP2L1
CYBA2	3.92813400921361e-188	1.33960265312488	0.937	0.583	1.03934497749783e-183	9	CYBA
HLA-DRB51	1.84899029418385e-187	0.965572213425738	0.489	0.109	4.89224341938104e-183	9	HLA-DRB5
PHACTR1	4.90053649666034e-185	1.04501871150738	0.343	0.061	1.29663295165136e-180	9	PHACTR1
EGLN3	6.603505397095e-185	0.948389445697729	0.254	0.035	1.74722149301737e-180	9	EGLN3
IRF2BP2	4.48129492415752e-184	1.39325044677722	0.558	0.165	1.18570582398284e-179	9	IRF2BP2
RPS3A	6.62318597437515e-184	1.04201038652624	0.977	0.917	1.75242877695992e-179	9	RPS3A
SYNGR2	1.61247084568087e-182	1.19807598676492	0.506	0.132	4.26643661058702e-178	9	SYNGR2
SEL1L3	2.33889202196212e-180	1.03020945077883	0.394	0.084	6.18847440090957e-176	9	SEL1L3
APBB1IP	2.09656539082232e-179	0.83111953679385	0.312	0.053	5.54730236757677e-175	9	APBB1IP
RAC22	8.84390210876541e-179	1.05773001373868	0.524	0.138	2.34000805895824e-174	9	RAC2
ERP29	4.93398556072905e-177	1.35150118379085	0.756	0.327	1.3054832395133e-172	9	ERP29
HLA-DMA1	2.55703059941933e-176	1.01129474222716	0.527	0.138	6.76564726300362e-172	9	HLA-DMA
CAT	1.11231567218904e-175	0.952619248332006	0.332	0.062	2.94307603704499e-171	9	CAT
CYSLTR1	1.04166073691029e-173	0.837775211533612	0.293	0.049	2.75613014379093e-169	9	CYSLTR1
LPXN	5.85548165733062e-168	0.840402677672856	0.304	0.054	1.54930189171311e-163	9	LPXN
SLAMF7	6.5962750726268e-168	1.15389258638526	0.374	0.085	1.74530842146633e-163	9	SLAMF7
SP1101	3.80298225992733e-167	1.08579693730427	0.512	0.141	1.00623107615417e-162	9	SP110
HINT1	3.65689926490955e-165	1.25401724902631	0.889	0.543	9.67578976502418e-161	9	HINT1
HLA-B	1.20372274136916e-163	0.987327546764451	0.977	0.83	3.18493000138866e-159	9	HLA-B
PAXX	1.21486985134047e-163	1.25697702655413	0.45	0.119	3.21442413966175e-159	9	PAXX
ATF5	1.06294968054933e-162	0.960464221603504	0.27	0.045	2.81245855976547e-158	9	ATF5
FAM49B	6.79485798923887e-161	0.993222358897426	0.45	0.115	1.79785147537271e-156	9	FAM49B
CD531	2.52791697390273e-160	0.870369675317823	0.481	0.124	6.68861552124923e-156	9	CD53
PIM3	4.89535899251411e-159	1.07596075930419	0.39	0.092	1.29526303582931e-154	9	PIM3
TRIM22	5.29734946239816e-159	1.02085897781691	0.47	0.122	1.40162569425593e-154	9	TRIM22
NACA	8.08752383026491e-159	1.09357199719028	0.955	0.775	2.13987793024979e-154	9	NACA
CTSZ	8.77564941868625e-159	1.33583477352914	0.683	0.276	2.32194907969019e-154	9	CTSZ
RNF149	1.20996439525007e-158	1.12113407905691	0.42	0.106	3.20144479339217e-154	9	RNF149
FAM118A	2.73703820352652e-158	1.14916404145506	0.4	0.097	7.24192938271083e-154	9	FAM118A
ZEB21	2.34803881926372e-157	1.0600767930775	0.524	0.151	6.21267591188987e-153	9	ZEB2
PPM1K	5.03408259891042e-155	1.02756461386369	0.481	0.133	1.33196791484571e-150	9	PPM1K
NR4A21	1.33853544720455e-154	1.78053870833797	0.492	0.147	3.54163093975852e-150	9	NR4A2
BST2	1.04490800823286e-152	1.23465238098709	0.758	0.338	2.76472209898332e-148	9	BST2
WDFY2	8.36951822254841e-152	0.786935332357854	0.281	0.05	2.21449082650408e-147	9	WDFY2
YPEL51	1.06760500647905e-151	1.32037040683344	0.597	0.214	2.82477608664291e-147	9	YPEL5
SRP14	1.86163477592022e-151	1.16140179159243	0.919	0.656	4.92569945360732e-147	9	SRP14
RANBP2	4.49902141547588e-150	1.33178716359137	0.4	0.102	1.19039607632076e-145	9	RANBP2
TMEM107	1.9268602824508e-149	1.20075490963075	0.361	0.085	5.09827962133657e-145	9	TMEM107
DPYSL21	8.71099062472315e-149	0.982556744490165	0.453	0.121	2.3048410093955e-144	9	DPYSL2
GPSM31	1.25356388028037e-147	0.951607008350342	0.43	0.11	3.31680467083384e-143	9	GPSM3
M6PR	5.78942326163903e-147	0.986143102046081	0.377	0.092	1.53182350079707e-142	9	M6PR
HNRNPU	4.38624414902268e-146	1.51073425795628	0.739	0.35	1.16055633938991e-141	9	HNRNPU
MGST2	4.76777406486967e-146	0.858403708935158	0.297	0.058	1.26150533982387e-141	9	MGST2
PTPRC2	7.45185120089365e-146	0.820538746549842	0.506	0.141	1.97168530924445e-141	9	PTPRC
OGT	3.27654115682326e-143	1.12357603178465	0.459	0.133	8.66940024683867e-139	9	OGT
INPP4A	1.05505732833782e-141	0.848736003041491	0.258	0.047	2.79157618504905e-137	9	INPP4A
PTBP3	2.44532410064403e-141	0.991133925236598	0.381	0.095	6.47008303789403e-137	9	PTBP3
C12orf45	3.20269221350983e-140	1.1512291510173	0.356	0.087	8.47400332772567e-136	9	C12orf45
CDC42SE2	3.29023746603674e-140	0.895292342656542	0.439	0.12	8.70563931138661e-136	9	CDC42SE2
PABPC1	3.763165177606e-140	1.15304863230871	0.82	0.417	9.95695874342772e-136	9	PABPC1
LRRFIP1	1.05879697120996e-139	1.07491099977221	0.58	0.202	2.80147090612442e-135	9	LRRFIP1
RNF130	3.12951637271928e-138	0.854177997840563	0.3	0.062	8.28038737057795e-134	9	RNF130
HLA-DQA11	3.63133868474814e-137	0.930675832793724	0.566	0.172	9.60815902597512e-133	9	HLA-DQA1
CTSB1	1.36931453150942e-136	1.01589322313691	0.734	0.295	3.62306931892076e-132	9	CTSB
ALDH2	1.60335022639889e-136	0.810457633412294	0.296	0.061	4.24230436402881e-132	9	ALDH2
TFRC	1.77798217973127e-136	0.861189399304716	0.293	0.06	4.70436304935098e-132	9	TFRC
RUNX2	4.6460492914742e-135	1.02365330744388	0.372	0.092	1.22929818203116e-130	9	RUNX2
PYCARD	2.42463925000978e-134	1.05908002738377	0.463	0.141	6.41535299160088e-130	9	PYCARD
EIF4A3	3.53273775573504e-134	1.16307874325215	0.407	0.113	9.34727082789934e-130	9	EIF4A3
MAP3K2	1.1590285438204e-132	1.02610921738409	0.44	0.128	3.06667362409438e-128	9	MAP3K2
RPS231	2.43063060314543e-132	0.758758958380877	0.98	0.928	6.43120551286249e-128	9	RPS23
SUB1	6.51124720064227e-132	1.10093667696184	0.88	0.533	1.72281089681794e-127	9	SUB1
BLNK	9.03133386605723e-132	0.785493043574452	0.253	0.047	2.38960062762008e-127	9	BLNK
MYL12A	1.05741427799718e-130	1.0844555302858	0.846	0.463	2.79781243815273e-126	9	MYL12A
RPL371	2.59521225531776e-130	0.79910010755961	0.981	0.904	6.86667210634527e-126	9	RPL37
SEPT61	3.9003592304538e-126	0.951181449408445	0.488	0.157	1.03199604878577e-121	9	SEPT6
CORO1A2	5.35513628482504e-125	0.799356615691108	0.504	0.154	1.41691550960186e-120	9	CORO1A
CD164	2.88882495964788e-124	1.17848963835231	0.657	0.289	7.64354196073232e-120	9	CD164
MX2	4.02546706822214e-124	0.801410507948429	0.341	0.082	1.0650983315809e-119	9	MX2
SH3KBP1	9.82321398308321e-124	0.806518962352635	0.397	0.108	2.59912418778399e-119	9	SH3KBP1
PMAIP1	3.79113469627128e-123	1.17987630993178	0.355	0.091	1.00309632928642e-118	9	PMAIP1
NFATC2IP	2.50662244306073e-121	0.811263249259069	0.367	0.098	6.63227232209438e-117	9	NFATC2IP
REPIN1	4.80688443965743e-121	0.810888317995498	0.273	0.058	1.27185355388896e-116	9	REPIN1
MCL1	6.02990996569264e-121	1.23218015733309	0.719	0.356	1.59545387782262e-116	9	MCL1
STAT1	9.09264042831513e-121	1.12404861161619	0.62	0.258	2.4058217309279e-116	9	STAT1
PARK7	2.54268335373004e-120	1.10893666091267	0.756	0.394	6.7276858856343e-116	9	PARK7
HLA-A2	7.04202392854715e-120	0.959462083628262	0.934	0.735	1.86324911125429e-115	9	HLA-A
FYTTD1	1.40178140200244e-119	1.1287909922926	0.361	0.099	3.70897341155826e-115	9	FYTTD1
MOB1A	2.58353354897808e-119	0.98661673145179	0.466	0.153	6.83577141724109e-115	9	MOB1A
CERS6	7.71978446201071e-119	0.801264583624154	0.274	0.059	2.04257777080341e-114	9	CERS6
H3F3B	1.35971805414754e-117	1.11710414081593	0.945	0.777	3.59767799946898e-113	9	H3F3B
BTG21	7.21708044639865e-117	1.18269138241438	0.639	0.283	1.90956731531262e-112	9	BTG2
ATP1B3	8.34674004104717e-116	1.40593872162315	0.476	0.169	2.20846394746067e-111	9	ATP1B3
GPM6B	7.1278773297949e-115	0.884692180626304	0.3	0.07	1.88596506269043e-110	9	GPM6B
RASGEF1B	1.74306239824641e-114	0.759761787791742	0.254	0.051	4.61196879952017e-110	9	RASGEF1B
TPM31	6.7263898934308e-114	0.95292075741183	0.645	0.273	1.77973550190286e-109	9	TPM3
NGLY1	1.23159171356262e-113	0.836316821832783	0.297	0.072	3.25866851491535e-109	9	NGLY1
INTS6	4.78063879885634e-113	1.04651826591049	0.485	0.167	1.2649092197894e-108	9	INTS6
ATP5F1E	8.03701726238364e-112	0.769656827153863	0.962	0.808	2.12651439745409e-107	9	ATP5F1E
ZFP361	1.47079715139499e-111	1.10293917828007	0.667	0.28	3.89158218287601e-107	9	ZFP36
PLA2G16	2.60282524078539e-111	0.852338837859541	0.365	0.102	6.88681530459405e-107	9	PLA2G16
LAP3	2.73245235050981e-110	1.04086559326759	0.489	0.181	7.2297956742139e-106	9	LAP3
PTPN2	5.24422644670335e-110	0.962431273628175	0.381	0.115	1.38756987553324e-105	9	PTPN2
ARID3A	5.91549068531388e-110	0.81522362425937	0.251	0.054	1.5651796804272e-105	9	ARID3A
SLC35E1	5.14414315658615e-109	0.854131406793586	0.281	0.067	1.36108883780113e-104	9	SLC35E1
ANKRD121	7.36926835994574e-109	1.10756938753669	0.613	0.271	1.94983471535804e-104	9	ANKRD12
HSP90B11	3.98534748619836e-108	0.989416915450347	0.85	0.516	1.05448309137322e-103	9	HSP90B1
NIN	4.7959125268836e-108	0.764677782547945	0.277	0.064	1.26895049548813e-103	9	NIN
ACTR2	9.60277982708091e-108	0.914633097811862	0.584	0.236	2.54079951444734e-103	9	ACTR2
ZDHHC4	2.29319087314179e-107	0.759117210094103	0.293	0.073	6.06755373124587e-103	9	ZDHHC4
PLP2	3.37310028860694e-106	0.91346403278455	0.485	0.177	8.9248860536251e-102	9	PLP2
ANKRD11	6.31111026028153e-106	1.05807342884595	0.498	0.184	1.66985666376789e-101	9	ANKRD11
CHMP1B	6.41513024632328e-105	1.24121312087119	0.364	0.108	1.69737931187468e-100	9	CHMP1B
TSPYL2	5.79988331131404e-104	1.15167070171439	0.352	0.102	1.53459112534058e-99	9	TSPYL2
CKS2	1.48919188731752e-101	0.962849750067341	0.346	0.1	3.94025281465342e-97	9	CKS2
DNAJC7	4.38208753808633e-101	0.904483371320163	0.427	0.146	1.15945654170226e-96	9	DNAJC7
UBAC2	1.1982137432087e-100	0.791362910649393	0.29	0.073	3.17035374315591e-96	9	UBAC2
KPNA2	2.50608234747945e-100	0.788084873489604	0.253	0.059	6.63084328319589e-96	9	KPNA2
H2AFY	2.22764851320311e-99	0.874439039166105	0.473	0.174	5.89413520108411e-95	9	H2AFY
COX5A	1.31303417597072e-98	1.10430417754582	0.623	0.31	3.47415712620094e-94	9	COX5A
FEZ2	2.12723503778082e-98	0.771290325366803	0.289	0.075	5.62845118646427e-94	9	FEZ2
NT5C3A	1.35254776937175e-97	0.832444769834788	0.352	0.105	3.57870614298071e-93	9	NT5C3A
STX7	3.19874781761998e-97	0.756216628436685	0.351	0.102	8.4635668506407e-93	9	STX7
RGS10	1.87384466016495e-96	0.769522289508216	0.354	0.106	4.95800558633044e-92	9	RGS10
LGMN	3.37422784993818e-96	0.817623332208285	0.397	0.129	8.92786946815144e-92	9	LGMN
SRSF7	7.20517764951316e-96	1.04361844675401	0.655	0.32	1.90641795428469e-91	9	SRSF7
CELF2	2.85376465421968e-95	0.868521874355278	0.423	0.142	7.55077589859984e-91	9	CELF2
TAP1	3.55166559744359e-95	0.853387747794012	0.374	0.12	9.39735200427601e-91	9	TAP1
DDX51	4.94886744112267e-95	0.860505330802934	0.908	0.67	1.30942083624665e-90	9	DDX5
SMG1	6.73280175797687e-95	0.89723180867623	0.349	0.105	1.7814320171431e-90	9	SMG1
EEF1B21	8.09879628773097e-95	0.802009478053152	0.885	0.625	2.14286050977074e-90	9	EEF1B2
MFSD12	3.18820277975708e-94	0.753042557194908	0.268	0.068	8.43566573495925e-90	9	MFSD12
GRSF1	1.79170793009827e-93	0.816644887087685	0.287	0.077	4.74068001224701e-89	9	GRSF1
LITAF	2.73870677275674e-93	0.890572508298045	0.465	0.174	7.24634425003704e-89	9	LITAF
DAAM1	6.10582013311298e-93	0.768240861043326	0.333	0.098	1.61553894902036e-88	9	DAAM1
DNAJA11	1.01833350598088e-92	0.900734492573181	0.661	0.325	2.69440862347481e-88	9	DNAJA1
ABCE1	2.23869396493051e-92	0.791556992568694	0.304	0.086	5.92336036180964e-88	9	ABCE1
BAG1	1.33334194307912e-89	0.888468727749068	0.408	0.148	3.52788944719305e-85	9	BAG1
TACC1	1.87120537971479e-89	0.764346950865284	0.408	0.139	4.95102231418736e-85	9	TACC1
PLEKHO1	4.16776835864208e-89	0.750274328201256	0.339	0.103	1.10274983001311e-84	9	PLEKHO1
SAMD9L	3.36597724534209e-88	0.909686848511309	0.346	0.11	8.90603919345063e-84	9	SAMD9L
EZR1	9.09125975780741e-88	0.792851820953462	0.479	0.183	2.40545641931826e-83	9	EZR
APEX1	8.01628403518394e-87	0.869330790684193	0.418	0.155	2.12102859286932e-82	9	APEX1
ATG101	8.31758827265755e-87	0.830701184304131	0.33	0.104	2.20075068106246e-82	9	ATG101
ARPC31	1.43922800920083e-86	0.790020364601544	0.724	0.394	3.80805338954448e-82	9	ARPC3
SERPINB9	2.18630348173591e-86	0.838493579166769	0.251	0.063	5.78474038232505e-82	9	SERPINB9
UBE2J1	4.19962447091714e-86	0.855986133065676	0.485	0.201	1.11117863875997e-81	9	UBE2J1
BAZ1A	7.54793256437072e-86	0.86794751472473	0.342	0.111	1.99710747720685e-81	9	BAZ1A
SCAF11	2.39391003137113e-85	0.834287499935392	0.545	0.238	6.33404655200487e-81	9	SCAF11
PTPN1	7.84169166461727e-84	0.80585043193297	0.367	0.124	2.07483319754108e-79	9	PTPN1
BRI3	1.10945347938427e-83	0.905141008181574	0.46	0.182	2.93550296110284e-79	9	BRI3
JUND1	1.29027658208451e-82	0.862049151364105	0.769	0.429	3.41394280853741e-78	9	JUND
OAS1	4.14955580101509e-81	0.828781102626375	0.302	0.092	1.09793096939058e-76	9	OAS1
PLSCR1	2.10199683680319e-80	0.78511285033601	0.328	0.104	5.56167343049756e-76	9	PLSCR1
DHRS7	9.29353154778303e-77	0.835069548284805	0.369	0.136	2.45897551222791e-72	9	DHRS7
IFI161	1.55470653062828e-75	0.822524326802003	0.608	0.298	4.11359800938936e-71	9	IFI16
DDX24	1.72534847206135e-73	0.796821396298724	0.612	0.312	4.56509952222712e-69	9	DDX24
PPP1R15A	2.51640080327332e-73	0.966371836786333	0.606	0.312	6.65814488538089e-69	9	PPP1R15A
RNF213	3.14120566766093e-73	0.800742176452044	0.53	0.242	8.31131607606405e-69	9	RNF213
CDKN1A	3.44576500453504e-70	0.834332752577019	0.394	0.153	9.11714962549928e-66	9	CDKN1A
SMIM3	1.47444766763929e-69	0.819559295608034	0.267	0.081	3.90124108380681e-65	9	SMIM3
SCARB2	3.91161939670792e-68	0.8780091446745	0.378	0.15	1.03497537617495e-63	9	SCARB2
SLC25A3	1.10010174899716e-67	0.787495775686255	0.642	0.353	2.91075921767157e-63	9	SLC25A3
HIST1H2AC	1.72175103943751e-67	0.780413483822523	0.268	0.085	4.55558107524772e-63	9	HIST1H2AC
PPP1R10	2.07262842811324e-67	0.829761334128909	0.407	0.17	5.48396755794481e-63	9	PPP1R10
NAGK	9.39202984280514e-67	0.755765915177758	0.335	0.123	2.48503717610781e-62	9	NAGK
YME1L1	3.18256925237355e-66	0.817393199012855	0.407	0.169	8.42075998485517e-62	9	YME1L1
SELENOS1	4.73616718989441e-66	0.874518790951099	0.67	0.401	1.25314247677416e-61	9	SELENOS
AKAP13	7.79161180422699e-66	0.961726520039785	0.517	0.248	2.06158256728042e-61	9	AKAP13
POLR2A	1.28420801274582e-65	0.765853702792508	0.283	0.094	3.39788598092416e-61	9	POLR2A
HSP90AA1	3.99870229420622e-65	1.02079902140863	0.895	0.692	1.05801664002402e-60	9	HSP90AA1
LDHB	1.10956652922271e-64	0.757008803299029	0.538	0.27	2.93580207967037e-60	9	LDHB
H1FX1	2.65520542361665e-62	1.12850868582845	0.463	0.224	7.02540803034729e-58	9	H1FX
DBI1	6.66388958560997e-62	0.78171932016772	0.638	0.357	1.76319854545654e-57	9	DBI
SFPQ	6.73586580057401e-62	0.77007421149513	0.553	0.28	1.78224273217388e-57	9	SFPQ
LPIN1	1.95031073996023e-61	0.82157695636158	0.274	0.092	5.16032718686077e-57	9	LPIN1
DDX3X1	1.5316591741741e-60	0.760031689263231	0.587	0.314	4.05261700894726e-56	9	DDX3X
HIST1H1C	1.05372736696969e-56	0.860522583758155	0.346	0.141	2.7880572402651e-52	9	HIST1H1C
DDIT4	7.01710624158606e-56	0.799664219558302	0.496	0.243	1.85665614046126e-51	9	DDIT4
PSMB8	1.85103110939245e-53	0.75350466459384	0.439	0.213	4.8976432123415e-49	9	PSMB8
UBE2S	1.5941265430772e-52	0.810417987779727	0.365	0.158	4.21789942032795e-48	9	UBE2S
GNL3	3.11935033097434e-47	0.789007478537567	0.307	0.133	8.25348904072499e-43	9	GNL3
ZFP36L22	9.93496553859799e-46	1.01575114136445	0.625	0.411	2.62869253185764e-41	9	ZFP36L2
IFRD1	1.46613250903935e-43	0.796273013207248	0.306	0.133	3.87924000566722e-39	9	IFRD1
SOX42	1.89156268708232e-43	1.31365558934797	0.456	0.251	5.0048857137511e-39	9	SOX4
ATF3	1.52841606532505e-27	0.94411678678554	0.32	0.175	4.04403606724355e-23	9	ATF3
HIST1H4C	0	2.65644066574204	0.767	0.189	0	10	HIST1H4C
H2AFZ	0	2.04838722581222	0.955	0.378	0	10	H2AFZ
STMN11	0	1.89446542964369	0.797	0.103	0	10	STMN1
HMGB2	0	1.84507608221519	0.711	0.102	0	10	HMGB2
PTTG1	0	1.62788974903048	0.656	0.041	0	10	PTTG1
PCLAF	0	1.56868220348608	0.576	0.021	0	10	PCLAF
RRM2	0	1.50401260626363	0.497	0.007	0	10	RRM2
UBE2C	0	1.40236390013422	0.438	0.02	0	10	UBE2C
TYMS	0	1.39494245923916	0.552	0.019	0	10	TYMS
MKI67	0	1.39167583262364	0.518	0.006	0	10	MKI67
TOP2A	0	1.34140123396527	0.441	0.01	0	10	TOP2A
CENPF	0	1.31717355674365	0.409	0.013	0	10	CENPF
UBE2S1	0	1.30946356683372	0.741	0.15	0	10	UBE2S
SMC4	0	1.30549825173424	0.662	0.075	0	10	SMC4
CKS1B	0	1.26025801049006	0.653	0.093	0	10	CKS1B
BIRC5	0	1.25708059309747	0.521	0.01	0	10	BIRC5
NUSAP1	0	1.22897259662414	0.506	0.012	0	10	NUSAP1
CDKN3	0	1.10363233671484	0.471	0.013	0	10	CDKN3
CENPW	0	1.10170761648107	0.545	0.025	0	10	CENPW
ASPM	0	1.07398043985315	0.42	0.005	0	10	ASPM
CKS21	0	1.06931095630219	0.588	0.094	0	10	CKS2
MAD2L1	0	1.04207185811937	0.508	0.018	0	10	MAD2L1
KPNA21	0	0.983498164577537	0.492	0.054	0	10	KPNA2
MYBL21	0	0.95982231970659	0.486	0.022	0	10	MYBL2
TPX2	0	0.95832039437517	0.392	0.009	0	10	TPX2
ANP32E	0	0.936759682318564	0.614	0.094	0	10	ANP32E
TK1	0	0.902936547573693	0.392	0.014	0	10	TK1
TMPO	0	0.881322064842633	0.545	0.064	0	10	TMPO
CCNB1	0	0.861068062805928	0.338	0.009	0	10	CCNB1
GGH	0	0.84174071014079	0.461	0.041	0	10	GGH
UBE2T	0	0.830438079564629	0.398	0.019	0	10	UBE2T
PHF19	0	0.802247975558743	0.415	0.021	0	10	PHF19
ZWINT	0	0.795623348354136	0.377	0.012	0	10	ZWINT
CDC20	0	0.788731684274698	0.311	0.005	0	10	CDC20
GTSE1	0	0.78842787750991	0.348	0.004	0	10	GTSE1
CDK1	0	0.777619791077137	0.336	0.008	0	10	CDK1
SMC2	0	0.76069688900443	0.423	0.035	0	10	SMC2
DTYMK	0	0.759452098846569	0.467	0.053	0	10	DTYMK
HMGB3	0	0.754396881379535	0.38	0.032	0	10	HMGB3
DNAJB11	3.77461323222143e-283	0.812527110384339	0.567	0.104	9.98724915113468e-279	10	DNAJB11
JPT1	3.673466764877e-267	1.06425042963814	0.682	0.154	9.71962571318807e-263	10	JPT1
H2AFV	1.74130970946296e-266	1.12044638757091	0.808	0.221	4.60733136026804e-262	10	H2AFV
IDH2	2.15477630738663e-264	1.12692548024095	0.709	0.176	5.70132263171428e-260	10	IDH2
SDF2L11	1.14303473106254e-250	1.56265316992441	0.811	0.268	3.02435559491837e-246	10	SDF2L1
TUBA4A	1.5289607961315e-247	0.784404659743766	0.497	0.091	4.04547737048432e-243	10	TUBA4A
RPA3	2.93317223070929e-246	0.767131394536389	0.583	0.12	7.76088040523371e-242	10	RPA3
PCNA	1.93603955174682e-242	0.757292777921015	0.433	0.071	5.12256704996692e-238	10	PCNA
SRM	1.86547721669345e-238	0.971363991719613	0.582	0.128	4.93586616764919e-234	10	SRM
TUBA1B	1.02129985420634e-234	1.78496639029075	0.898	0.382	2.70225728424456e-230	10	TUBA1B
HMGB1	6.00100034872222e-233	1.59666097638045	0.977	0.65	1.58780468226841e-228	10	HMGB1
ANP32B	2.00804034316449e-230	1.03894158590973	0.776	0.22	5.31307394397893e-226	10	ANP32B
NME1	9.34629523129587e-230	1.04292217555914	0.674	0.175	2.47293625524857e-225	10	NME1
LRRC59	4.7068554454286e-228	0.763310872042414	0.571	0.126	1.24538688230595e-223	10	LRRC59
PSME2	9.85063599276996e-227	1.54081814498765	0.865	0.339	2.606379777327e-222	10	PSME2
TUBB4B	1.92090744494536e-226	1.05637475064604	0.702	0.185	5.08252900858092e-222	10	TUBB4B
FABP5	1.44860765721062e-224	0.975662926561491	0.515	0.104	3.83287100021359e-220	10	FABP5
CCT8	1.3383873440357e-223	0.778823082284287	0.658	0.16	3.54123907358405e-219	10	CCT8
RAN	8.99746665643539e-212	1.21741031235774	0.879	0.318	2.38063970262624e-207	10	RAN
RANBP1	1.42679359005407e-209	1.15803829574254	0.767	0.238	3.77515315992405e-205	10	RANBP1
PSMB2	2.79138180277074e-208	0.843807803767028	0.708	0.196	7.38571711195109e-204	10	PSMB2
DERL1	1.93201961606058e-204	0.845622996833906	0.658	0.176	5.11193070213469e-200	10	DERL1
SNRPD1	4.69721472907046e-204	0.875128183608697	0.755	0.219	1.24283604516475e-199	10	SNRPD1
LSM3	2.42726233791964e-200	0.864353617640449	0.78	0.241	6.42229341990158e-196	10	LSM3
HMGN2	7.31058819861552e-200	1.36150465080378	0.895	0.358	1.93430853147168e-195	10	HMGN2
ATP5F1A	1.26172187962941e-194	0.94186432733258	0.758	0.237	3.33838992131146e-190	10	ATP5F1A
SUB11	1.96598025424208e-194	1.87561	0.933	0.532	5.20178715469913e-190	10	SUB1
TUBB	2.98104670628065e-193	1.37300871470414	0.841	0.315	7.88755148014796e-189	10	TUBB
SEC11C3	1.43213655483805e-192	1.54356344574852	0.762	0.281	3.789290110446e-188	10	SEC11C
PSMA3	8.73960205625044e-192	0.788587305548064	0.659	0.179	2.3124113080633e-187	10	PSMA3
CALM3	2.44754244868887e-191	0.810366945223596	0.706	0.203	6.47595256498587e-187	10	CALM3
SPCS32	4.61827998739019e-191	1.30194751244327	0.785	0.288	1.22195070186357e-186	10	SPCS3
NDUFV2	6.08943838118797e-191	0.927408425768463	0.747	0.236	1.61120450127853e-186	10	NDUFV2
UBE2J11	2.267402808135e-188	0.916661009212418	0.679	0.197	5.9993210900444e-184	10	UBE2J1
CRELD2	6.58340522589083e-187	0.827391575883811	0.671	0.189	1.74190318871845e-182	10	CRELD2
PDIA6	2.83356098755716e-183	1.18304276873243	0.838	0.337	7.49731901697749e-179	10	PDIA6
MANF1	2.91725834789086e-181	1.09527016095864	0.755	0.262	7.71877386268442e-177	10	MANF
MRPL52	4.02942471288874e-181	0.75340010831507	0.708	0.211	1.06614548478323e-176	10	MRPL52
HSP90B12	5.05837017845548e-180	1.72338770537858	0.92	0.515	1.33839416551753e-175	10	HSP90B1
MZB13	4.13187927227957e-179	1.91019272104995	0.717	0.283	1.09325393665245e-174	10	MZB1
CD382	1.385162431616e-178	0.970945660821429	0.541	0.141	3.66500127781278e-174	10	CD38
SNRPB	3.08919924546533e-177	0.761551409565552	0.729	0.219	8.17371228357672e-173	10	SNRPB
CCND2	7.87461816948443e-177	1.11920811856895	0.558	0.147	2.08354522146389e-172	10	CCND2
C1QBP	4.69633975797627e-176	0.780856652773831	0.633	0.176	1.24260453656294e-171	10	C1QBP
HIST1H1C1	4.8922395177863e-176	0.93758790134856	0.545	0.137	1.29443765401108e-171	10	HIST1H1C
CYCS	1.27954692255804e-175	0.93543262493863	0.809	0.291	3.38555320239631e-171	10	CYCS
ATP5MC3	5.16229396596751e-175	1.10495468087157	0.873	0.361	1.36589136045534e-170	10	ATP5MC3
PDIA4	6.66706503735365e-175	0.869684185700492	0.683	0.207	1.7640387382334e-170	10	PDIA4
DUT	5.15985082165521e-174	0.991207507529922	0.668	0.199	1.36524492890175e-169	10	DUT
HSPD1	9.41966579533298e-171	1.06098349726134	0.711	0.23	2.49234937278715e-166	10	HSPD1
HNRNPAB	1.80624362026787e-169	0.775192069734453	0.621	0.175	4.77913999486675e-165	10	HNRNPAB
PSMD8	5.17119783067688e-168	0.82233007848553	0.782	0.27	1.3682472340188e-163	10	PSMD8
SSR31	5.92838733986334e-168	1.37047229053044	0.862	0.413	1.56859200625444e-163	10	SSR3
COX5A1	1.62019231452593e-166	0.884748866529949	0.83	0.306	4.28686684500416e-162	10	COX5A
HM13	3.53871519983423e-166	0.855694159729593	0.732	0.245	9.36308654724138e-162	10	HM13
PPA1	3.75751259814297e-166	0.817559472614104	0.714	0.227	9.94200258342648e-162	10	PPA1
LSM5	3.96027611111009e-165	0.767382710194057	0.753	0.247	1.04784945623862e-160	10	LSM5
ATP5F1B	4.41478684980404e-165	0.842161481504889	0.75	0.251	1.16810845258965e-160	10	ATP5F1B
PSMA4	1.16880942057478e-163	0.778064994585039	0.745	0.241	3.0925528458988e-159	10	PSMA4
COPE	2.80232645451635e-161	1.05284	0.832	0.356	7.4146755660048e-157	10	COPE
SLC25A5	1.12351525318715e-159	0.824323253992772	0.727	0.236	2.97270900840788e-155	10	SLC25A5
RPN2	7.64233233457072e-157	0.933978815645392	0.739	0.267	2.02208471240407e-152	10	RPN2
SNRPG	8.2103707405044e-157	0.889262864803355	0.808	0.304	2.17238199423006e-152	10	SNRPG
NDUFS6	1.8602861673901e-156	0.807241109375697	0.809	0.297	4.92213117029747e-152	10	NDUFS6
LDHB1	4.22032489145797e-154	0.867342818178449	0.75	0.265	1.11665576303086e-149	10	LDHB
ENO1	1.10277076684384e-153	0.954314479200275	0.788	0.287	2.91782117199211e-149	10	ENO1
SEC61B1	3.50142029688995e-153	1.19410326203103	0.929	0.54	9.26440796354113e-149	10	SEC61B
LMAN2	2.08575581298591e-151	0.767451655573843	0.747	0.261	5.51870130557943e-147	10	LMAN2
LMAN1	2.45975074282069e-151	0.976079	0.785	0.307	6.50825449042925e-147	10	LMAN1
ATP5MC1	4.49987176666981e-151	0.925375288134822	0.779	0.299	1.19062107074317e-146	10	ATP5MC1
HSPA5	1.08401764497534e-150	1.11613945897354	0.808	0.33	2.86820228684024e-146	10	HSPA5
AURKAIP1	1.00469149218151e-148	0.771823238707031	0.783	0.287	2.65831321916306e-144	10	AURKAIP1
MYDGF	2.68192509671243e-147	1.11241867740663	0.806	0.345	7.09610561339141e-143	10	MYDGF
MTDH	4.44072671496131e-146	1.12667016264798	0.877	0.423	1.17497188151161e-141	10	MTDH
GLRX	2.57286368103575e-144	0.802559525838576	0.583	0.176	6.80754001365249e-140	10	GLRX
IGHGP1	2.82189909188263e-142	2.02313926402882	0.459	0.125	7.46646280721224e-138	10	IGHGP
UQCRH	4.39538670304848e-142	1.10783424777695	0.917	0.496	1.1629753677596e-137	10	UQCRH
MT-ND6	1.7466713983187e-141	0.778763348515347	0.591	0.18	4.62151785281145e-137	10	MT-ND6
RPL22L1	2.17592109622929e-140	0.75204016616975	0.735	0.261	5.75726962851307e-136	10	RPL22L1
GAPDH1	1.19662842016317e-137	1.21292998631498	0.976	0.673	3.16615913690973e-133	10	GAPDH
FKBP113	3.06286287384241e-134	1.12342961626636	0.756	0.302	8.10402887789963e-130	10	FKBP11
LDHA	4.88527453253876e-131	0.917124766071304	0.841	0.356	1.29259478856443e-126	10	LDHA
CHCHD21	3.17490509481551e-130	0.949165366214064	0.952	0.571	8.40048139037237e-126	10	CHCHD2
PPIB1	2.4806187150858e-126	1.07377390023987	0.924	0.543	6.56346905824552e-122	10	PPIB
PSMB3	6.56952030289986e-126	0.852430951310176	0.792	0.32	1.73822937694427e-121	10	PSMB3
SPCS21	1.08534693864958e-124	1.09493977671498	0.885	0.481	2.87171946497293e-120	10	SPCS2
ATP5PF	1.61472661183976e-123	0.892557270967189	0.882	0.437	4.27240514226682e-119	10	ATP5PF
PRDX42	1.00063780173468e-117	0.855960793787198	0.803	0.344	2.64758755960978e-113	10	PRDX4
YBX1	4.03216880432066e-117	0.943339516575752	0.914	0.498	1.0668715439352e-112	10	YBX1
MZT2B	5.99877683347104e-116	0.754998523633903	0.909	0.43	1.5872163623681e-111	10	MZT2B
SEC61G	1.32921998499756e-113	1.00812266772289	0.926	0.544	3.51698315830504e-109	10	SEC61G
KDELR21	4.02249199294222e-111	0.759711096246579	0.83	0.385	1.06431115641258e-106	10	KDELR2
XBP13	6.1752184601363e-111	1.2981055810105	0.852	0.463	1.63390105236746e-106	10	XBP1
CALR1	3.35595896928735e-107	0.812269125383904	0.883	0.441	8.87953183683741e-103	10	CALR
NCL	1.85298605719231e-106	0.830699500177042	0.835	0.381	4.90281580872513e-102	10	NCL
TMEM258	7.28087719134991e-104	0.832981544221961	0.929	0.552	1.92644729605927e-99	10	TMEM258
SPCS12	1.1091121919925e-102	0.861165977861808	0.874	0.449	2.93459994879296e-98	10	SPCS1
ISG203	5.36691084253099e-101	0.802994120928071	0.736	0.332	1.42003093982528e-96	10	ISG20
PRDX11	3.22009428737774e-90	0.768147488376673	0.886	0.492	8.52004747497275e-86	10	PRDX1
PTMA1	2.06698446371471e-86	0.764180692327947	0.998	0.931	5.46903419254274e-82	10	PTMA
NPM1	5.04403442284374e-82	0.777117531573856	0.864	0.466	1.33460106794023e-77	10	NPM1
GSTP1	1.76693339207653e-81	0.7714317414271	0.877	0.498	4.67512906209529e-77	10	GSTP1
LYZ	0	3.50510934276147	0.759	0.045	0	11	LYZ
APOC1	0	3.30915875877232	0.656	0.066	0	11	APOC1
C1QA	0	3.27340526209013	0.656	0.025	0	11	C1QA
C1QB	0	3.23121887125192	0.659	0.024	0	11	C1QB
RNASE1	0	3.14360085639249	0.596	0.027	0	11	RNASE1
TYROBP1	0	2.85999431049361	0.85	0.061	0	11	TYROBP
AIF1	0	2.60725702547508	0.745	0.029	0	11	AIF1
CCL3	0	2.59854487283711	0.549	0.043	0	11	CCL3
C1QC	0	2.50464174423825	0.606	0.012	0	11	C1QC
FCER1G1	0	2.47579733143349	0.801	0.059	0	11	FCER1G
C15orf48	0	2.0289601929264	0.517	0.043	0	11	C15orf48
FCGR3A	0	2.02553631849035	0.591	0.01	0	11	FCGR3A
CXCL8	0	1.99297380268953	0.36	0.019	0	11	CXCL8
IL1B	0	1.96543115903063	0.31	0.006	0	11	IL1B
CD14	0	1.95101612261487	0.517	0.013	0	11	CD14
CCL3L1	0	1.70228373642342	0.268	0.012	0	11	CCL3L1
MS4A6A1	0	1.67371101040496	0.535	0.023	0	11	MS4A6A
CD681	0	1.55340507715692	0.588	0.05	0	11	CD68
FCGR2A	0	1.54742029155038	0.493	0.015	0	11	FCGR2A
HMOX1	0	1.44912686609935	0.37	0.023	0	11	HMOX1
MS4A7	0	1.30720523992386	0.514	0.035	0	11	MS4A7
OLR1	0	1.2994328689672	0.42	0.004	0	11	OLR1
MSR1	0	1.28107699482217	0.423	0.006	0	11	MSR1
LST1	0	1.26662727896271	0.433	0.02	0	11	LST1
FYB12	0	1.2632102595305	0.52	0.054	0	11	FYB1
CYBB1	0	1.20598259989326	0.486	0.041	0	11	CYBB
MNDA1	0	1.1721920939802	0.459	0.031	0	11	MNDA
CLEC7A	0	1.15339571200059	0.43	0.009	0	11	CLEC7A
CD163	0	1.12190816859353	0.344	0.004	0	11	CD163
FPR3	0	1.11354850455444	0.43	0.005	0	11	FPR3
IGSF61	0	1.07442841369994	0.396	0.012	0	11	IGSF6
SPI1	0	1.05953020263059	0.451	0.021	0	11	SPI1
SLCO2B1	0	1.02918988224367	0.32	0.004	0	11	SLCO2B1
MS4A4A	0	1.01657446512228	0.333	0.004	0	11	MS4A4A
C1orf162	0	0.981958141736369	0.42	0.027	0	11	C1orf162
CSF1R	0	0.921346765283681	0.346	0.004	0	11	CSF1R
STAB1	0	0.902641191011758	0.27	0.004	0	11	STAB1
RASSF4	0	0.891009745100409	0.378	0.021	0	11	RASSF4
TREM2	0	0.880028436374523	0.297	0.003	0	11	TREM2
ADAP2	0	0.839289795538951	0.352	0.017	0	11	ADAP2
FCGR1A	0	0.815731606451708	0.328	0.002	0	11	FCGR1A
SLC11A1	0	0.78907494703578	0.27	0.006	0	11	SLC11A1
SGK1	4.04810710408828e-302	1.55180260066696	0.609	0.077	1.07108865867072e-297	11	SGK1
ITGB2	2.32116889638839e-286	1.22794349370747	0.549	0.065	6.14158078295405e-282	11	ITGB2
SNX10	3.94489068943297e-282	0.941629355367658	0.417	0.038	1.04377862751707e-277	11	SNX10
CXCL16	8.22197442456915e-270	0.942715701370135	0.373	0.032	2.17545221299675e-265	11	CXCL16
FGL2	3.76403190623503e-269	1.04846394879168	0.438	0.044	9.95925202070726e-265	11	FGL2
PLEK1	1.14480736950473e-259	0.912970432633227	0.451	0.047	3.02904581897257e-255	11	PLEK
CCL4L2	8.78602974394479e-251	1.64880903751175	0.336	0.028	2.32469560995035e-246	11	CCL4L2
SPP1	1.06242082789001e-225	4.16628647374657	0.564	0.095	2.81105926851419e-221	11	SPP1
TNFSF13B1	1.6581315994492e-217	0.958749313468727	0.491	0.065	4.38725039898264e-213	11	TNFSF13B
S100A9	2.54865459935601e-200	1.53808117038439	0.436	0.058	6.74348520443606e-196	11	S100A9
APOE1	2.95316900166266e-195	3.25735478560278	0.698	0.172	7.81378986149922e-191	11	APOE
KCTD12	5.08121685386496e-188	0.979483919861493	0.486	0.073	1.34443916736413e-183	11	KCTD12
ATP6V1B2	4.27717251242056e-187	0.870675801019662	0.417	0.055	1.13169707506136e-182	11	ATP6V1B2
MFSD1	1.25167780074101e-179	0.807228740425911	0.43	0.061	3.31181429298064e-175	11	MFSD1
CTSD	1.97812840874457e-178	2.46019639996582	0.751	0.222	5.23392995669727e-174	11	CTSD
GLUL1	1.15003247118079e-177	1.73825227339294	0.693	0.164	3.04287091549725e-173	11	GLUL
FTL1	4.41918741476855e-174	2.63812607877074	1	0.937	1.16927279807361e-169	11	FTL
CAPG1	9.13838973895428e-169	1.43274197082299	0.617	0.13	2.41792654102991e-164	11	CAPG
LIPA	1.83408782327123e-164	0.834452304643604	0.349	0.044	4.85281297159336e-160	11	LIPA
CCL41	2.57494238022108e-163	1.57692196899832	0.436	0.069	6.81304004382695e-159	11	CCL4
CTSS2	2.31844987378632e-157	1.49370186507074	0.693	0.182	6.13438652105123e-153	11	CTSS
HLA-DMB2	1.72677945740964e-155	0.762897133316133	0.444	0.069	4.56888576636016e-151	11	HLA-DMB
HLA-DPB12	5.5495137532524e-155	1.66791136480561	0.835	0.249	1.46834584397305e-150	11	HLA-DPB1
HLA-DRB12	5.51564527121149e-154	1.71879466937992	0.882	0.283	1.45938458230985e-149	11	HLA-DRB1
BCL2A1	2.83035553965195e-153	0.808479489594927	0.331	0.041	7.48883772236509e-149	11	BCL2A1
HLA-DRA3	2.97142713129042e-153	1.75633408825759	0.958	0.361	7.86209904668131e-149	11	HLA-DRA
NAMPT	7.5031561048326e-152	1.26659784634551	0.572	0.123	1.98526007377766e-147	11	NAMPT
LAPTM52	2.12576664271528e-147	1.03607057023796	0.732	0.178	5.62456595996035e-143	11	LAPTM5
HLA-DPA12	1.07795423554288e-142	1.65619546044251	0.843	0.283	2.85215911182291e-138	11	HLA-DPA1
CTSC1	3.31797810915677e-140	1.26183410731423	0.541	0.117	8.7790382790179e-136	11	CTSC
CTSB2	1.88595202001374e-138	1.87433503789064	0.822	0.298	4.99004044975436e-134	11	CTSB
CXCL2	2.55375625134147e-137	1.07796422289004	0.302	0.039	6.75698366542439e-133	11	CXCL2
PLIN2	5.55946446951855e-137	1.25577218155143	0.47	0.09	1.47097870398991e-132	11	PLIN2
MAFB1	3.27191241071748e-136	0.9819131485572	0.535	0.111	8.65715304751739e-132	11	MAFB
HLA-DQA12	2.26659273246261e-134	1.36769218278518	0.682	0.175	5.99717771082281e-130	11	HLA-DQA1
IER31	3.25529823633838e-132	1.31332918774406	0.598	0.147	8.61319360352771e-128	11	IER3
PLAUR1	1.75293470256113e-131	0.900917083068667	0.512	0.105	4.63808992950649e-127	11	PLAUR
SRGN3	5.72239273636747e-131	1.54687387473094	0.764	0.262	1.51408789411547e-126	11	SRGN
COTL12	2.50686806331962e-130	0.998776042302566	0.588	0.136	6.63292220873739e-126	11	COTL1
S100A8	2.59605037801575e-130	1.26638843357623	0.27	0.034	6.86888969519187e-126	11	S100A8
CTSL	4.30205419896582e-128	1.2102656903587	0.543	0.124	1.13828052050437e-123	11	CTSL
CXCL10	6.30506313968775e-125	1.36481827940157	0.262	0.033	1.66825665612998e-120	11	CXCL10
SOD21	1.41718545764911e-124	1.28640265481704	0.627	0.167	3.74973100239378e-120	11	SOD2
CXCL9	2.44651326059609e-123	1.03532957988127	0.252	0.031	6.47322943621119e-119	11	CXCL9
CD743	3.66230594825727e-123	1.70984759620951	0.953	0.513	9.69009530849392e-119	11	CD74
SAMHD11	7.92790127282065e-122	0.829746751138523	0.483	0.1	2.09764339777562e-117	11	SAMHD1
RGS101	1.53640026190134e-121	0.819313238244753	0.499	0.107	4.06516145296476e-117	11	RGS10
HLA-DMA2	2.85156237202025e-121	0.874907425336672	0.588	0.141	7.54494888012837e-117	11	HLA-DMA
HLA-DRB52	1.23139256266282e-120	1.17421593358307	0.517	0.113	3.25814158154956e-116	11	HLA-DRB5
ALOX5AP1	2.20315009973402e-118	0.776284373461741	0.423	0.079	5.82931484888623e-114	11	ALOX5AP
FABP51	3.73757962406867e-115	1.11967521060864	0.488	0.109	9.88926192732328e-111	11	FABP5
PSAP1	4.06620757298828e-113	1.84493807937399	0.887	0.475	1.07587786173697e-108	11	PSAP
GRN1	1.76159111714184e-110	1.47624723027484	0.709	0.256	4.66099393684559e-106	11	GRN
PPT1	4.91238476539225e-108	0.778743248177919	0.402	0.081	1.29976788507514e-103	11	PPT1
GPNMB2	2.9425362006194e-106	1.26959491963511	0.593	0.164	7.78565653321888e-102	11	GPNMB
ACP5	1.39422622702037e-104	1.02847539325403	0.315	0.053	3.68898317407321e-100	11	ACP5
VAMP82	2.8767064019483e-103	1.05585148007818	0.633	0.188	7.61147746891501e-99	11	VAMP8
TNFAIP31	4.39227002417833e-101	1.05974168201249	0.488	0.12	1.16215072569734e-96	11	TNFAIP3
ASAH1	1.29138028275048e-99	1.04280776126494	0.577	0.167	3.4168630901295e-95	11	ASAH1
LGMN1	5.75707582335139e-99	1.31571684632147	0.499	0.131	1.52326469210054e-94	11	LGMN
HLA-DQB11	2.27976289756485e-98	0.899157856325801	0.685	0.206	6.03202465066683e-94	11	HLA-DQB1
FCGRT1	6.07623633447257e-96	1.07077922359598	0.609	0.185	1.6077113717381e-91	11	FCGRT
SAT1	3.63155062437374e-95	1.31429334854819	0.911	0.548	9.60871979703048e-91	11	SAT1
LITAF1	1.64049188451542e-94	0.962047637610497	0.588	0.175	4.34057747723934e-90	11	LITAF
NPC21	1.159329791402e-93	1.29317891309533	0.877	0.44	3.06747069507055e-89	11	NPC2
DAB22	3.06125708220826e-90	0.92020292294095	0.567	0.161	8.09978011381484e-86	11	DAB2
CTSZ1	4.75775892168769e-89	1.4297719783559	0.693	0.28	1.25885543308935e-84	11	CTSZ
FTH12	3.41390394404115e-86	1.07239012324909	1	0.951	9.03284844553849e-82	11	FTH1
YWHAH	7.28708205012188e-86	0.974842186332865	0.575	0.176	1.92808903964175e-81	11	YWHAH
CCL21	2.59522322851066e-81	1.02533380672875	0.37	0.085	6.86670114031636e-77	11	CCL2
BRI31	3.90307600642585e-80	0.895677522617577	0.575	0.184	1.03271488054022e-75	11	BRI3
SDCBP	5.64588569828807e-80	0.761137884336712	0.604	0.191	1.49384489691004e-75	11	SDCBP
H2AFY1	5.3413649230676e-78	0.761799894056656	0.564	0.176	1.41327174499446e-73	11	H2AFY
ID2	1.03939379617185e-68	0.842302328859345	0.533	0.171	2.75013204529109e-64	11	ID2
S100A112	1.82759646301621e-68	1.07463283652661	0.919	0.568	4.83563748149459e-64	11	S100A11
HIF1A	1.82987755075631e-68	0.763984525243057	0.48	0.144	4.84167301154611e-64	11	HIF1A
TYMP	1.85685473486103e-67	1.08641311946807	0.709	0.33	4.91305194296879e-63	11	TYMP
CSTB1	1.09817200061214e-65	1.10335719661023	0.751	0.33	2.90565329641966e-61	11	CSTB
GBP1	3.846103599663e-62	0.767305312664775	0.407	0.116	1.01764055143483e-57	11	GBP1
ZFAND5	1.26079166412495e-58	0.815641878875487	0.575	0.217	3.33592866410821e-54	11	ZFAND5
ATP6V1F	2.08090761481687e-58	0.832584966726256	0.659	0.275	5.50587345804395e-54	11	ATP6V1F
CST32	4.6842195936961e-48	0.788860329838684	0.853	0.462	1.23939766229605e-43	11	CST3
NEAT1	3.79673048830267e-47	0.909144075261229	0.937	0.774	1.0045769199e-42	11	NEAT1
MARCKS1	9.27785700018204e-43	0.771489624395663	0.724	0.379	2.45482818367816e-38	11	MARCKS
PRDX12	1.13564926099377e-37	0.83060158191056	0.795	0.497	3.00481437966341e-33	11	PRDX1
SLC40A11	1.78218329863289e-31	0.868819064275746	0.276	0.094	4.71547878985276e-27	11	SLC40A1
ANGPTL4	0	2.94869689651048	0.527	0.051	0	12	ANGPTL4
ADM	0	2.61358130689066	0.577	0.053	0	12	ADM
VEGFA	0	2.23226181006328	0.58	0.067	0	12	VEGFA
SLC16A3	0	2.19082774882475	0.608	0.069	0	12	SLC16A3
ITGA5	0	1.99764848824839	0.569	0.06	0	12	ITGA5
SCG5	0	1.81463073867737	0.406	0.029	0	12	SCG5
MME	0	1.57519788674136	0.375	0.025	0	12	MME
SERPINE1	2.58832808406659e-290	2.77035437345795	0.493	0.052	6.8484572776318e-286	12	SERPINE1
COL7A1	2.37992789673203e-288	1.34786077572021	0.276	0.015	6.29705122196327e-284	12	COL7A1
PLOD2	7.50307404080276e-287	2.2531788758774	0.628	0.086	1.985238360456e-282	12	PLOD2
BNIP3	4.3576604067416e-278	2.10211693737568	0.507	0.059	1.15299336701976e-273	12	BNIP3
GREM1	3.55970547614207e-275	2.07805149606324	0.456	0.046	9.41862471932429e-271	12	GREM1
CA121	1.63358799507849e-253	1.68384227247076	0.434	0.044	4.32231047617816e-249	12	CA12
SLC2A1	6.56195879620822e-248	1.3808558436424	0.341	0.028	1.73622867788873e-243	12	SLC2A1
WNT5A	2.75328994254644e-236	1.29417560449226	0.307	0.024	7.28492985898362e-232	12	WNT5A
TMEM158	3.12072330819303e-233	1.65159769519473	0.377	0.036	8.25712180114794e-229	12	TMEM158
NRN1	6.94571788665673e-225	1.69611725436717	0.341	0.031	1.8377674956305e-220	12	NRN1
LINC01705	1.54719816227435e-217	1.68321689460413	0.31	0.026	4.0937316175617e-213	12	LINC01705
NDRG1	3.43800849059144e-214	2.17291873240614	0.608	0.107	9.0966266652559e-210	12	NDRG1
ERRFI1	1.69181499792903e-211	1.90456990827883	0.47	0.063	4.47637330302043e-207	12	ERRFI1
LOXL2	6.59055051597768e-202	1.78336431481182	0.535	0.083	1.74379376102254e-197	12	LOXL2
TGFBI1	2.46558095156325e-201	2.16133540951452	0.608	0.11	6.52368063974121e-197	12	TGFBI
EGLN31	1.72049877398772e-182	1.22513149594091	0.338	0.037	4.5522677060941e-178	12	EGLN3
ENO11	2.95490299243849e-175	2.56818734427825	0.82	0.292	7.818377827693e-171	12	ENO1
GAPDH2	3.60537261699963e-160	2.26770952565619	0.963	0.676	9.53945540731931e-156	12	GAPDH
PLAUR2	2.5342171159881e-159	1.77602267190847	0.541	0.105	6.70528506719292e-155	12	PLAUR
MT2A2	8.59189874591497e-151	3.85377661160838	0.918	0.452	2.27333048918164e-146	12	MT2A
HILPDA	5.6805348249768e-150	1.93071047088249	0.386	0.059	1.50301270934061e-145	12	HILPDA
P4HA1	9.33089707153484e-142	1.46681435792156	0.51	0.104	2.4688620561574e-137	12	P4HA1
TIMP13	6.75975965303009e-141	2.97236812656423	0.921	0.421	1.78856480659523e-136	12	TIMP1
TMEM45A	7.74392608909525e-141	1.52558690246003	0.538	0.117	2.04896540391371e-136	12	TMEM45A
FBXO32	3.99426296645331e-140	1.74248855551661	0.493	0.097	1.05684203829388e-135	12	FBXO32
ENO2	5.43057817668776e-138	0.896061780452495	0.254	0.027	1.43687667976981e-133	12	ENO2
UPP1	9.49139863878403e-136	1.20744405132304	0.299	0.038	2.51132916583587e-131	12	UPP1
SMIM31	5.57328962106462e-135	1.2669023373723	0.448	0.081	1.47463670083749e-130	12	SMIM3
C5orf46	6.72161965793732e-135	1.06851683157094	0.296	0.037	1.77847334529363e-130	12	C5orf46
LDHA1	7.59483714427354e-132	2.12127735208647	0.817	0.362	2.00951796000334e-127	12	LDHA
BNIP3L	5.33972037490521e-125	1.65350965747798	0.561	0.142	1.41283661399617e-120	12	BNIP3L
ERO1A	5.65635303193939e-125	1.3222817770657	0.4	0.072	1.49661444872084e-120	12	ERO1A
INHBA1	6.39111084451198e-125	1.70797225381576	0.665	0.181	1.69102401834943e-120	12	INHBA
P4HA2	1.45563649905369e-122	1.44082842365801	0.414	0.078	3.85146861284615e-118	12	P4HA2
FAM129B	1.69132561178245e-122	1.08074491507344	0.285	0.038	4.47507843621519e-118	12	FAM129B
PGK1	2.05839336026748e-121	1.94152817658708	0.707	0.259	5.44630299193172e-117	12	PGK1
SPHK1	6.25243119657495e-121	1.17256794099666	0.425	0.081	1.65433077030177e-116	12	SPHK1
TNFRSF12A1	3.01785479110237e-119	1.51463855973156	0.558	0.135	7.98494199177776e-115	12	TNFRSF12A
TBX3	1.76431124979723e-116	1.22726061372019	0.282	0.039	4.66819113583849e-112	12	TBX3
BGN1	3.23288752312604e-116	1.53818633626744	0.876	0.35	8.55389709743919e-112	12	BGN
FN11	7.63097230478145e-116	1.68987241134031	0.963	0.431	2.01907896212212e-111	12	FN1
TIMP31	1.12326352733451e-114	2.21347721451947	0.837	0.316	2.97204296697439e-110	12	TIMP3
TPI1	1.14239421762468e-111	1.90566052525686	0.792	0.369	3.02266086041315e-107	12	TPI1
RFLNB	5.80396239158193e-110	1.14748636710535	0.276	0.039	1.53567040918866e-105	12	RFLNB
SPOCK1	9.53926372039446e-109	1.15499264675373	0.411	0.081	2.52399378777917e-104	12	SPOCK1
PDPN	1.32979977835945e-108	1.16884503411148	0.408	0.081	3.51851723356126e-104	12	PDPN
ACTN12	1.47306718059189e-107	1.39189500830437	0.668	0.204	3.89758845312807e-103	12	ACTN1
LOX1	1.56218495143234e-104	1.58632146235002	0.482	0.114	4.13338516299483e-100	12	LOX
MT1E1	2.51034255439877e-104	2.66217954467364	0.659	0.225	6.64211536468371e-100	12	MT1E
CPE2	8.47780809413573e-104	1.40044201222326	0.566	0.149	2.24314324362737e-99	12	CPE
FAM162A	1.32372932627924e-101	1.28950781988318	0.49	0.123	3.50245542440224e-97	12	FAM162A
PDLIM4	5.99780264292164e-98	1.20028399925418	0.369	0.074	1.58695860129064e-93	12	PDLIM4
IL321	4.90354743934591e-97	1.37777454386055	0.597	0.18	1.29742961697653e-92	12	IL32
C15orf481	1.34232891181127e-95	1.32678	0.285	0.046	3.55166806776143e-91	12	C15orf48
COL6A22	1.76763750131837e-94	1.40749976360181	0.899	0.393	4.67699206473828e-90	12	COL6A2
MIF1	2.42765546440611e-94	1.74022063281427	0.831	0.445	6.42333359327214e-90	12	MIF
LGALS11	5.87344486375455e-94	1.39366890604342	0.963	0.675	1.55405477650082e-89	12	LGALS1
VIM3	1.10508476624159e-89	1.50629149541413	0.949	0.664	2.92394378299862e-85	12	VIM
LTBP1	2.69976522711733e-89	0.937047621570073	0.377	0.08	7.14330881442975e-85	12	LTBP1
DDIT41	2.80867991607692e-88	2.42686146473333	0.634	0.244	7.43148618994792e-84	12	DDIT4
RAI14	4.95313429166134e-88	0.994467345094147	0.369	0.078	1.31054980223067e-83	12	RAI14
COL6A32	5.11329216434712e-88	1.2223601758613	0.887	0.367	1.35292597376461e-83	12	COL6A3
SLC39A14	8.49403157799998e-87	0.955510289964012	0.262	0.043	2.24743581522301e-82	12	SLC39A14
IER32	2.51671440777588e-86	2.20717544084807	0.496	0.149	6.6589746515342e-82	12	IER3
FTH13	7.26190928822862e-85	1.63889198171935	0.989	0.951	1.92142857857241e-80	12	FTH1
SLC16A1	1.14881500021424e-84	0.936329882095041	0.27	0.047	3.03964960906685e-80	12	SLC16A1
THBS21	2.26201151433631e-83	1.30790961029028	0.769	0.291	5.98505626578245e-79	12	THBS2
PKM1	7.67955044405411e-83	1.33410362861928	0.69	0.282	2.03193225199228e-78	12	PKM
EMILIN11	5.86542394661842e-82	1.33557790285487	0.549	0.169	1.55193252203577e-77	12	EMILIN1
ENPP1	2.41986609828993e-81	1.3068076824594	0.285	0.053	6.40272370946532e-77	12	ENPP1
CD682	3.3177637481456e-81	0.971303817181807	0.29	0.054	8.77847110121845e-77	12	CD68
PGAM1	3.69340772702134e-81	1.31629855921376	0.608	0.224	9.77238750492576e-77	12	PGAM1
ICAM1	8.09473554345515e-80	1.33678859142502	0.335	0.073	2.1417860774428e-75	12	ICAM1
IGFBP3	6.50757291110482e-79	1.71652358570374	0.369	0.087	1.72183871654922e-74	12	IGFBP3
TPM22	8.72021659626306e-78	1.05719785640321	0.769	0.314	2.30728210920524e-73	12	TPM2
GJA11	1.39026815608851e-77	1.10411431387356	0.437	0.114	3.67851051419458e-73	12	GJA1
PTK71	4.37952178585731e-74	1.07800555216849	0.392	0.098	1.15877766931999e-69	12	PTK7
LMCD11	6.13238642247834e-74	1.13652015020636	0.411	0.108	1.62256812352354e-69	12	LMCD1
EMP11	1.08016929049719e-73	1.06251732261928	0.504	0.151	2.85801992572652e-69	12	EMP1
AEBP11	8.17772820478761e-73	1.05821264499151	0.834	0.353	2.16374510570475e-68	12	AEBP1
NNMT2	8.33990772601494e-73	1.25712708193614	0.718	0.284	2.20665618522629e-68	12	NNMT
ACTG1	2.17907186214272e-72	1.17765882842005	0.961	0.726	5.76560624004343e-68	12	ACTG1
RCAN1	4.2712446918379e-72	1.3302418845343	0.279	0.056	1.13012863301339e-67	12	RCAN1
COL6A11	1.65130522357351e-71	1.12447319292859	0.851	0.382	4.36918849105316e-67	12	COL6A1
TNFAIP61	3.66445819497904e-71	1.37500235301533	0.397	0.105	9.69578993809503e-67	12	TNFAIP6
CYR612	3.28719847384814e-69	1.77872564554948	0.634	0.255	8.6975984419548e-65	12	CYR61
P4HB1	2.44032488236576e-68	1.48736997161055	0.732	0.377	6.45685560625156e-64	12	P4HB
C1R2	7.36424745928158e-68	1.18470272855127	0.656	0.251	1.94850623525131e-63	12	C1R
PLIN21	1.34417806482963e-67	1.58518603016838	0.355	0.092	3.55656074173273e-63	12	PLIN2
TMSB101	3.10461957395882e-67	1.01826746589712	0.958	0.908	8.21451293073765e-63	12	TMSB10
S100A162	3.50307873030475e-67	1.05339509824435	0.563	0.197	9.26879601251333e-63	12	S100A16
CEBPB1	4.28215365323982e-67	1.2243	0.541	0.192	1.13301503511072e-62	12	CEBPB
GFPT2	3.51299345925747e-66	0.764971879365292	0.251	0.049	9.29502939384933e-62	12	GFPT2
NBL11	5.32559737896466e-65	0.930525076012501	0.676	0.257	1.40909981050026e-60	12	NBL1
MMP141	1.50006404253217e-64	1.03149711719477	0.563	0.191	3.96901945013587e-60	12	MMP14
PTPN12	5.09465941982648e-64	0.925439144301279	0.366	0.098	1.34799593589189e-59	12	PTPN12
SLC2A31	6.76316289352813e-64	1.33158395306871	0.49	0.164	1.78946526999861e-59	12	SLC2A3
MMP22	1.26556246287237e-63	0.925982438732975	0.724	0.289	3.348551720514e-59	12	MMP2
IFITM33	9.72796841460767e-63	1.04904893099694	0.887	0.472	2.57392316282104e-58	12	IFITM3
PLOD1	4.50639256495865e-62	0.9074471847177	0.327	0.082	1.19234640876241e-57	12	PLOD1
RARRES22	1.52575708686745e-60	1.10227023119757	0.741	0.321	4.03700067614259e-56	12	RARRES2
VKORC11	2.08216816391331e-60	1.14564024138942	0.628	0.278	5.50920874489822e-56	12	VKORC1
PHLDA11	6.93321617948151e-56	1.03161178962179	0.361	0.103	1.83445966892901e-51	12	PHLDA1
LRRFIP11	9.14813187373724e-56	1.00995909077799	0.544	0.206	2.42050421247214e-51	12	LRRFIP1
CLMP	2.17351443116368e-55	0.9144218882717	0.315	0.083	5.75090183341597e-51	12	CLMP
ID21	6.9214044973843e-55	1.35366665047354	0.473	0.173	1.83133441596291e-50	12	ID2
GSTO1	1.17829871006935e-54	0.999930076288054	0.513	0.195	3.11766055697249e-50	12	GSTO1
CTSB3	1.18287075909421e-54	1.15817915623454	0.648	0.301	3.12975774148737e-50	12	CTSB
CCDC85B	3.09674337676591e-54	1.1644756809674	0.546	0.226	8.19367330058492e-50	12	CCDC85B
SERPINH11	5.64089457972863e-54	1.0507217252485	0.603	0.247	1.4925242968504e-49	12	SERPINH1
SEC61G1	8.44275339075137e-54	1.14272589759949	0.811	0.55	2.23386811965891e-49	12	SEC61G
CD44	9.89824871382713e-54	1.05006906674882	0.634	0.295	2.61897762719152e-49	12	CD44
RCN31	1.45096653039443e-53	0.884220809815144	0.383	0.117	3.83911234277063e-49	12	RCN3
THBS11	3.02712151600703e-53	1.32638253722861	0.513	0.19	8.00946081920299e-49	12	THBS1
EGR11	4.45010119202501e-52	1.00689421318802	0.679	0.318	1.1774522743979e-47	12	EGR1
RND31	4.15161737087726e-51	1.15745302151273	0.332	0.097	1.09847644016042e-46	12	RND3
EFEMP21	5.95992157340664e-51	0.820524526542818	0.448	0.153	1.57693564910766e-46	12	EFEMP2
CTSL1	2.98433840848422e-50	1.02162970643273	0.392	0.127	7.89626099500839e-46	12	CTSL
COL10A11	6.8546018564646e-50	0.853949495136261	0.535	0.195	1.81365910520197e-45	12	COL10A1
CD632	8.13336906705274e-50	0.900005407231319	0.879	0.626	2.15200812145148e-45	12	CD63
ANGPTL21	3.51035773952841e-48	0.907142002343626	0.321	0.092	9.28805554301821e-44	12	ANGPTL2
TPM41	8.28373716853659e-48	1.02366542293578	0.676	0.35	2.1917940174231e-43	12	TPM4
S100A62	8.57312587719682e-48	0.894331893974921	0.944	0.702	2.26836337584751e-43	12	S100A6
S100A113	9.33315782836415e-48	0.915126310545622	0.87	0.569	2.46946022980687e-43	12	S100A11
SMYD3	1.43985816975961e-47	0.82507523304603	0.265	0.069	3.80972073136694e-43	12	SMYD3
CALU1	1.68311090025055e-47	1.04058830768055	0.6	0.284	4.45334313097294e-43	12	CALU
COL5A21	1.96923750104077e-47	0.751531555166542	0.746	0.34	5.21040550400378e-43	12	COL5A2
FHL2	3.53850291088895e-47	0.773206774384813	0.282	0.076	9.36252485192107e-43	12	FHL2
FXYD5	9.16608652857065e-47	0.887663995423617	0.504	0.204	2.42525483459451e-42	12	FXYD5
GJB21	2.08962058730219e-46	0.985164073326991	0.279	0.075	5.52892711194287e-42	12	GJB2
VDAC1	2.42381410485259e-46	0.922350687996192	0.496	0.206	6.41316974002947e-42	12	VDAC1
ITGB12	6.11209976046763e-46	0.88124049630498	0.8	0.458	1.61720047562213e-41	12	ITGB1
PCOLCE2	4.30151050635651e-45	0.954452261318801	0.583	0.248	1.13813666487687e-40	12	PCOLCE
GAS12	6.54828560386503e-45	1.04224751254346	0.417	0.148	1.73261088792665e-40	12	GAS1
TNC	2.68292630151116e-44	1.33114520652666	0.265	0.072	7.09875470116839e-40	12	TNC
CD592	7.95899943994872e-44	0.899431672139641	0.572	0.256	2.10587166181603e-39	12	CD59
CTGF2	2.02905880416181e-43	1.28766843683892	0.628	0.29	5.36868668993174e-39	12	CTGF
PMP222	3.50814469275876e-43	0.949947208572561	0.515	0.208	9.28220004257041e-39	12	PMP22
C4orf3	5.93926056360896e-43	1.03368389025396	0.687	0.402	1.57146895252529e-38	12	C4orf3
SELENOM2	6.62022783041332e-43	0.9568642933598	0.755	0.462	1.75164608164906e-38	12	SELENOM
PRRX12	2.95160715642277e-42	0.790607809313009	0.538	0.22	7.809657375179e-38	12	PRRX1
EMP2	1.15490685449857e-40	0.790752778395945	0.417	0.153	3.05576804631775e-36	12	EMP2
METTL26	1.72844611123599e-40	0.794408030048343	0.431	0.17	4.5732955657193e-36	12	METTL26
RCN11	5.59515335105336e-40	0.852490227517029	0.377	0.138	1.48042162515521e-35	12	RCN1
MRC21	3.53417639053028e-39	0.81217867943353	0.431	0.166	9.35107731170406e-35	12	MRC2
HLA-A3	3.80715205931297e-39	0.950064910640544	0.893	0.738	1.00733436337362e-34	12	HLA-A
COL5A11	1.20289913064357e-38	0.764221991194883	0.575	0.252	3.18275080976983e-34	12	COL5A1
PLAT1	7.58216278458593e-38	0.870225367311913	0.315	0.104	2.00616445117359e-33	12	PLAT
SOD22	1.05883615801177e-37	1.2473410230536	0.417	0.17	2.80157459048334e-33	12	SOD2
ANXA51	1.71962422973437e-37	0.831240608084116	0.583	0.288	4.54995374945418e-33	12	ANXA5
ABL21	2.54421612181702e-37	0.876012500190818	0.324	0.111	6.73174143671566e-33	12	ABL2
MYH92	7.77672613992994e-37	0.765332016653234	0.594	0.284	2.05764396936406e-32	12	MYH9
EMP3	2.52564704877594e-34	0.927204895218504	0.634	0.369	6.68260952635626e-30	12	EMP3
SURF41	7.29229145894621e-34	0.778159333040761	0.42	0.178	1.92946739712258e-29	12	SURF4
LGALS3BP2	1.29791854136691e-33	0.759325196510667	0.501	0.227	3.43416266860271e-29	12	LGALS3BP
RGS161	9.76165274490452e-33	1.45531126953675	0.392	0.164	2.58283569977429e-28	12	RGS16
TUBB1	1.2966737491058e-32	0.847952505188135	0.608	0.323	3.43086907275904e-28	12	TUBB
PDIA3	1.59975750253527e-31	0.891414320231277	0.544	0.295	4.23279837595808e-27	12	PDIA3
IGFBP53	3.28963306387824e-31	1.38848174279481	0.479	0.233	8.70404012371543e-27	12	IGFBP5
WSB1	5.5906462349971e-31	0.987074316675177	0.6	0.32	1.47922908731788e-26	12	WSB1
C11orf962	1.20057179095699e-30	1.14665859674515	0.307	0.114	3.1765929016931e-26	12	C11orf96
NINJ1	1.60106367522554e-29	0.802330447486774	0.265	0.092	4.23625437827927e-25	12	NINJ1
UBC	2.9988693516432e-29	1.06749999489144	0.848	0.734	7.93470841751276e-25	12	UBC
SH3BGRL31	2.5227918548616e-28	0.762983924305006	0.727	0.476	6.67505496877831e-24	12	SH3BGRL3
IFI271	5.86862786642943e-28	0.795172007409714	0.755	0.489	1.55278024717856e-23	12	IFI27
CLEC2B	1.45528363512845e-27	1.1730542849685	0.397	0.185	3.85053497018637e-23	12	CLEC2B
COL15A12	1.55833628252509e-27	0.815201862563222	0.313	0.12	4.12320196993313e-23	12	COL15A1
LY6E1	2.38474970675916e-26	0.826766282780235	0.679	0.441	6.30980924911405e-22	12	LY6E
MGAT1	3.02382768208307e-26	0.769021622698365	0.349	0.154	8.00074566402359e-22	12	MGAT1
ZFAS1	4.26042376277912e-25	0.849511553689133	0.628	0.383	1.12726552339373e-20	12	ZFAS1
TNFSF10	1.6636890907836e-23	0.891798125099752	0.349	0.161	4.40195496530432e-19	12	TNFSF10
MYDGF1	1.1075783948378e-21	0.930140272877646	0.558	0.353	2.93054167490132e-17	12	MYDGF
IFI61	5.060895056877e-21	0.892876723423679	0.637	0.446	1.33906222309909e-16	12	IFI6
MT1X2	1.15912990623474e-20	1.41195037108773	0.346	0.167	3.0669418189065e-16	12	MT1X
TMED91	9.45191536372496e-19	0.805566908140415	0.538	0.351	2.50088228608799e-14	12	TMED9
DUSP11	1.18511460190657e-18	0.807432510383565	0.71	0.511	3.1356947251846e-14	12	DUSP1
HSPA51	8.42376596663525e-17	0.84633011775328	0.53	0.338	2.22884423711202e-12	12	HSPA5
SAT11	2.41124592267893e-06	0.930712584155794	0.642	0.552	0.0637991558681618	12	SAT1
MT-CO3	8.79934450900898e-24	0.847816810877906	0.963	0.983	2.32821856363869e-19	13	MT-CO3
MT-ND2	9.52470470492272e-15	0.957018958162018	0.849	0.927	2.5201416178755e-10	13	MT-ND2
MT-ND3	2.27997581222804e-14	0.77096060921509	0.901	0.946	6.03258800157417e-10	13	MT-ND3
VMP11	2.068362136074e-07	1.51423050236143	0.485	0.426	0.0054726793758382	13	VMP1
